# Supplementary material for: Antioxidant potential of microencapsulated bioactive extracts from durian fruit’s pulp, seed, and peel as food additives
Source: Front Nutr. 2026 May 29;13:1822584. doi: 10.3389/fnut.2026.1822584 (PMC13260005; doi:10.3389/fnut.2026.1822584)
Supplement: Supplementary file 1 [file Table_1.xlsx]

## Sheet: Table S1
Supplementary Table S1. Polyphenols Profiling Analysis of durian peel, seeds, and pulp
No	Name	Class I	Class II	Formula	Q1 (Da)	Q3 (Da)	Molecular Weight (Da)	Ionization Model	CAS	cpd_ID	Durian Peel Extract	Durian Pulp Extract	Durian Seed Extract	QC1	QC2	QC3	kegg_map
1	Machilin G*	Lignans and Coumarins	Lignans	C21H24O5	357.17	135.04	356.162	[M+H]+	-	-	1.87169e+06	190018	1.04824e+06	915476	816552	798617	-
2	α-Naphthoflavone	Flavonoids	Other Flavonoids	C19H12O2	273.09	171.05	272.084	[M+H]+	604-59-1	-	5339.31	13412.5	5165.78	7983.92	7927.84	6565.07	-
3	8-Methoxyapigenin	Flavonoids	Flavones	C16H12O6	301.07	286.05	300.063	[M+H]+	57096-02-3	-	9323.91	90729.9	160315	87447.3	102085	92117.4	-
4	Morachalcone A	Flavonoids	Chalcones	C20H20O5	341.138	267.102	340.131	[M+H]+	76472-88-3	-	50062.7	24964.8	19914.5	20387	17581.3	20613.5	-
5	2,5-O-Di-CinnamylSorbitol	Phenolic acids	Phenolic acids	C24H30O6	415.21	119.09	414.204	[M+H]+	-	-	1.96371e+06	2.00888e+06	2.30127e+06	909679	1.11781e+06	1.12032e+06	-
6	Isoshonanin	Lignans and Coumarins	Lignans	C20H22O5	343.15	105.03	342.147	[M+H]+	-	-	169148	89819.7	90461.1	92145	119643	141430	-
7	1-Methoxyphaseollin	Flavonoids	Isoflavones	C21H20O5	353.14	189.09	352.131	[M+H]+	157226-48-7	-	9002.3	14372.4	43841.4	28373.9	24880.7	25626.9	-
8	2,6,7,4'-Tetrahydroxyisoflavanone	Flavonoids	Isoflavones	C15H12O6	289.071	243.065	288.063	[M+H]+	-	C16233	51011.4	170332	171917	263438	212229	176042	ko00943,ko01110
9	2-Feruloyl-sn-glycerol	Phenolic acids	Phenolic acids	C13H16O6	269.1	177.05	268.095	[M+H]+	-	-	33570.8	235569	53879	67331.3	59938.6	53923.7	-
10	[6]-Shogaol	Phenolic acids	Phenolic acids	C17H24O3	277.18	137.07	276.173	[M+H]+	555-66-8	C10494	74200.1	1.51895e+06	405436	775444	657764	632442	-
11	6,7-Dihydroxy-4-methylcoumarin	Lignans and Coumarins	Coumarins	C10H8O4	193.05	147.04	192.042	[M+H]+	529-84-0	-	59086.2	63904.5	1.04551e+06	1.27243e+06	1.19013e+06	941504	-
12	Gallacetophenone	Phenolic acids	Phenolic acids	C8H8O4	169.05	65.03	168.042	[M+H]+	528-21-2	-	11007.3	165701	31855	72682.5	55139.8	54587.8	-
13	Isoscopoletin (6-Hydroxy-7-Methoxycoumarin)	Lignans and Coumarins	Coumarins	C10H8O4	193.05	178.03	192.042	[M+H]+	776-86-3	C18079	296477	1.20248e+07	7.76211e+06	1.01937e+07	1.13546e+07	1.00881e+07	ko00999
14	Cleomiscosin A	Lignans and Coumarins	Lignans	C20H18O8	387.11	337.07	386.101	[M+H]+	76948-72-6	C09922	14041.2	4.84464e+06	89413.3	2.31669e+06	2.62743e+06	2.50411e+06	-
15	5-Hydroxyflavone	Flavonoids	Flavones	C15H10O3	239.07	137.03	238.063	[M+H]+	491-78-1	-	61468.6	12966.7	25022.8	10115	10041.5	9489.75	-
16	Anacardic acid	Phenolic acids	Phenolic acids	C22H36O3	349.27	123.08	348.266	[M+H]+	16611-84-0	C10759	49925.3	17824.8	864819	320783	339215	317048	-
17	Peonidin-3-O-rutinoside	Flavonoids	Anthocyanidins	C28H33O15+	609.18	301.07	609.181	[M]+	-	-	114023	420944	519918	250767	305125	253796	-
18	Elaidolinolenic acid	Phenolic acids	Phenolic acids	C18H30O2	279.23	81.07	278.225	[M+H]+	28290-79-1	-	24865.7	333179	153371	153683	181682	176221	-
19	Methylhesperidin	Flavonoids	Flavanones	C29H36O15	625.213	317.105	624.205	[M+H]+	11013-97-1	C17393	26799.4	9.60209e+06	143139	1.98384e+06	3.50458e+06	2.66429e+06	-
20	Rhamnetin-3-O-Rutinoside*	Flavonoids	Flavonols	C28H32O16	625.166	317.066	624.169	[M+H]+	-	-	26799.4	9.60209e+06	143139	1.66169e+06	922793	2.41344e+06	-
21	Quercetin-3-O-neohesperidoside*	Flavonoids	Flavonols	C27H30O16	611.16	303.05	610.153	[M+H]+	29662-79-1	-	154609	2.83823e+07	390746	6.22632e+06	9.44588e+06	1.20137e+07	-
22	Quercetin-7-O-rutinoside*	Flavonoids	Flavonols	C27H30O16	611.16	303.05	610.153	[M+H]+	147714-62-3	-	121106	2.78556e+07	312573	9.48516e+06	1.03435e+07	1.14833e+07	-
23	Quercetin-3-O-glucoside-7-O-rhamnoside*	Flavonoids	Flavonols	C27H30O16	611.16	303.05	610.153	[M+H]+	-	-	136117	3.62046e+07	255889	1.03706e+07	9.6887e+06	1.24998e+07	-
24	Butyl isobutyl phthalate*	Phenolic acids	Phenolic acids	C16H22O4	279.16	149.03	278.152	[M+H]+	17851-53-5	-	4.69979e+06	3.05841e+06	3.76568e+06	2.74598e+06	3.06895e+06	3.18709e+06	-
25	Diisobutyl phthalate*	Phenolic acids	Phenolic acids	C16H22O4	279.16	149.02	278.152	[M+H]+	84-69-5	C15205	4.69979e+06	3.05841e+06	3.76568e+06	2.74598e+06	3.06895e+06	3.18709e+06	-
26	Saururin*	Lignans and Coumarins	Lignans	C21H24O5	357.17	135.04	356.162	[M+H]+	-	-	1.14171e+06	102976	659235	514605	471201	470543	-
27	2'-Hydroxy-2-methoxychalcone	Flavonoids	Chalcones	C16H14O3	255.1	121.03	254.094	[M+H]+	42220-77-9	-	90286.9	16364.5	17435.2	36183.7	22876	19762.1	-
28	[4]-Shogaol dimethyl	Phenolic acids	Phenolic acids	C17H24O3	277.18	137.06	276.173	[M+H]+	-	-	10174	2.21964e+06	170153	1.16907e+06	979900	804418	-
29	4',5-Dihydroxyflavone	Flavonoids	Flavones	C15H10O4	255.07	137.02	254.058	[M+H]+	6665-67-4	-	29742.4	48105.6	39663.2	48793.2	30072.3	38052.9	-
30	Bis(2-ethylhexyl)phthalate	Phenolic acids	Phenolic acids	C24H38O4	391.28	149.02	390.277	[M+H]+	117-81-7	C03690	975789	1.41659e+06	4.3659e+06	1.23093e+06	2.67105e+06	2.46608e+06	-
31	Methylophiopogonanone B	Flavonoids	Other Flavonoids	C19H20O5	329.138	121.065	328.131	[M+H]+	74805-91-7	-	5034.46	16803	30462.8	17106.7	19609.4	19646.3	-
32	Eriodictyol-7-O-Rutinoside (Eriocitrin)	Flavonoids	Flavanones	C27H32O15	597.18	289.07	596.174	[M+H]+	13463-28-0	C09732	89229.5	151329	793648	251536	294833	183876	-
33	Nobiletin (5,6,7,8,3',4'-Hexamethoxyflavone)	Flavonoids	Flavones	C21H22O8	403.14	373.1	402.132	[M+H]+	478-01-3	C10112	34466.1	11235.7	134949	8010.34	9917.88	7328.76	-
34	Epicatechin*	Flavonoids	Flavanols	C15H14O6	291.086	139.04	290.079	[M+H]+	490-46-0	C09727	2.09725e+06	1.35495e+06	4.0476e+06	6.02905e+06	6.23248e+06	5.65174e+06	ko00941,ko01100,ko01110
35	rhusopolyphenol F	Phenolic acids	Phenolic acids	C15H14O6	291.09	139.04	290.079	[M+H]+	1445784-13-3	-	2.09725e+06	1.35495e+06	4.0476e+06	6.02905e+06	6.23248e+06	5.65174e+06	-
36	Delphinidin-3-O-(6''-O-p-coumaroyl)glucoside	Flavonoids	Anthocyanidins	C30H27O14+	611.139	303.05	611.139	[M]+	-	C16370	116789	4.09928e+07	469477	6.01242e+06	1.17911e+07	1.08445e+07	ko00942
37	Quercetin-3-O-(4''-O-glucosyl)rhamnoside*	Flavonoids	Flavonols	C27H30O16	611.16	303.05	610.153	[M+H]+	59262-54-3	C17563	42567.7	3.43133e+07	471801	6.68734e+06	8.22072e+06	1.17949e+07	-
38	Rutin Trihydrate	Flavonoids	Flavonols	C27H36O19	611.16	303.06	664.185	[M-3H2O+H]+	207671-50-9	-	42567.7	3.43133e+07	471801	6.68734e+06	8.22072e+06	1.17949e+07	-
39	Isobavachalcone D	Flavonoids	Chalcones	C19H20O4	313.144	277.2	312.136	[M+H]+	-	-	236395	760319	892701	512997	646999	559277	-
40	7-Methoxy-3-[1-(3-pyridyl)methylidene]-4-chromanone	Flavonoids	Other Flavonoids	C16H13NO3	268.1	136.06	267.089	[M+H]+	-	-	2.43558e+07	1.6992e+06	1.75657e+07	1.96327e+07	2.56171e+07	3.0494e+07	-
41	Ditartaroyl-hydroxycoumarin	Lignans and Coumarins	Coumarins	C17H14O13	427.05	295.05	426.043	[M+H]+	-	-	401209	350508	25336.3	58263.9	50984.3	36219	-
42	Quercetin-3-O-(2''-O-rhamnosyl)galactoside	Flavonoids	Flavonols	C27H30O16	611.161	303.048	610.153	[M+H]+	-	-	55246.3	185479	133133	243065	218389	198945	-
43	3,5-Di-tert-butylbenzoic acid	Phenolic acids	Phenolic acids	C15H22O2	235.17	179.11	234.161	[M+H]+	16225-26-6	-	333846	230331	217292	184581	149249	130810	-
44	Phenyl salicylate	Phenolic acids	Phenolic acids	C13H10O3	215.07	121.03	214.063	[M+H]+	118-55-8	C14163	15636.9	14258	9486.36	7266.54	7102.6	5053.35	-
45	6-Hydroxymethylherniarin	Lignans and Coumarins	Coumarins	C11H10O4	207.07	85.03	206.058	[M+H]+	117597-79-2	-	50867.3	882316	73097.5	148377	96736.1	105901	-
46	p-Coumaric acid methyl ester	Phenolic acids	Phenolic acids	C10H10O3	179.07	147.04	178.063	[M+H]+	19367-38-5	-	39299.7	58244.3	134830	85071.2	74673.8	63239.7	-
47	2-Amino-3-methoxybenzoic acid	Phenolic acids	Phenolic acids	C8H9NO3	168.06	94.06	167.058	[M+H]+	3177-80-8	C05831	86991.5	61280.2	33714.5	79754.9	54709.9	57042.5	ko00380
48	Kaempferol-3,7-O-dirhamnoside (Kaempferitrin)	Flavonoids	Flavonols	C27H30O14	579.17	287.06	578.164	[M+H]+	482-38-2	C16981	9967.74	97490.6	312293	334203	373486	354882	-
49	Kaempferol-3-O-sambubioside	Flavonoids	Flavonols	C26H28O15	581.148	287.059	580.143	[M+H]+	27661-51-4	-	79621.4	90387.7	49794.8	44888	31058.4	79459.5	-
50	6-Methoxycoumarin*	Lignans and Coumarins	Coumarins	C10H8O3	177.05	89.04	176.047	[M+H]+	-	-	83695.6	6.64797e+06	27307.2	1.00785e+06	818614	790601	-
51	Dihydrokaempferide	Flavonoids	Flavanonols	C16H14O6	303.09	229.08	302.079	[M+H]+	137225-59-3	-	35064.5	961063	267333	503275	375925	553787	-
52	Xanthohumol	Flavonoids	Chalcones	C21H22O5	355.15	179.04	354.147	[M+H]+	6754-58-1	C16417	66785.5	17175	713886	291773	207728	219958	ko00941
53	Cyanidin-3-O-(6''-O-caffeoyl)glucoside	Flavonoids	Anthocyanidins	C30H27O14+	611.139	287.055	611.139	[M]+	-	C16369	23211.9	13802.8	92779.4	93208.7	79773.4	100032	ko00942
54	Luteolin-7-O-gentiobioside	Flavonoids	Flavones	C27H30O16	611.161	287.05	610.153	[M+H]+	-	-	23211.9	13802.8	92779.4	62849.8	79773.4	100032	-
55	Isorhamnetin-3-O-Galactoside; Cacticin	Flavonoids	Flavonols	C22H22O12	479.12	317.07	478.111	[M+H]+	6743-92-6	-	23664.1	772846	330694	422108	624999	559274	-
56	Procyanidin B7	Tannins	Proanthocyanidins	C30H26O12	579.15	127.04	578.142	[M+H]+	-	-	218553	424297	845827	720467	773991	775020	-
57	Naringenin chalcone; 2',4,4',6'-Tetrahydroxychalcone	Flavonoids	Chalcones	C15H12O5	273.08	153.02	272.068	[M+H]+	73692-50-9	C06561	38556.3	762392	2.64343e+06	1.54676e+06	1.24037e+06	1.1257e+06	ko00941,ko01100,ko01110
58	2'-Methoxykurarinone	Flavonoids	Flavanones	C27H32O6	453.23	179.04	452.22	[M+H]+	270249-38-2	-	26244.4	78941.3	51673.1	66687.3	59894.9	51600.4	-
59	5,7,2'-Trihydroxy-8-methoxyflavone; Scutevulin*	Flavonoids	Flavones	C16H12O6	301.073	286.048	300.063	[M+H]+	80713-32-2	-	6698.54	110635	183779	74259.1	130749	101028	-
60	Cleomiscosin C	Lignans and Coumarins	Coumarins	C21H20O9	417.12	367.08	416.111	[M+H]+	84575-10-0	-	17804.1	4.52296e+06	142433	1.72362e+06	1.46505e+06	1.51121e+06	-
61	Scopoletin (7-Hydroxy-6-methoxycoumarin)	Lignans and Coumarins	Coumarins	C10H8O4	193.05	133.03	192.042	[M+H]+	92-61-5	C01752	724207	2.45482e+07	1.66958e+07	9.85388e+06	8.64587e+06	7.50153e+06	ko00999,ko01110
62	Icariin	Flavonoids	Flavones	C33H40O15	677.24	531.19	676.237	[M+H]+	489-32-7	C17555	54649.8	22283.1	29083.2	90522.6	183599	119626	-
63	Okanin	Flavonoids	Chalcones	C15H12O6	289.07	153.019	288.063	[M+H]+	484-76-4	C08724	13097.7	85609.1	378569	207823	184830	220343	-
64	Cinnamic acid	Phenolic acids	Phenolic acids	C9H8O2	149.06	103.06	148.052	[M+H]+	140-10-3	C00423	41682.2	95041.7	309487	356802	184293	162852	ko00130,ko00360,ko00940,ko00996,ko00999,ko01100,ko01110
65	Dioxyxanthon	Flavonoids	Other Flavonoids	C13H8O4	229.049	201.058	228.042	[M+H]+	-	-	117377	124695	163781	117077	114706	117041	-
66	(+)-Peusedanol	Lignans and Coumarins	Coumarins	C14H16O5	265.11	173.06	264.1	[M+H]+	20516-23-8	-	102980	137539	92867.9	135449	100096	83588.9	-
67	Stilbostemin B; 3,5-Dihydroxy-4-Methylbibenzyl	Others	Stilbene	C15H16O2	229.12	201.13	228.115	[M+H]+	162411-67-8	-	117377	124695	163781	117077	114706	117041	-
68	Yangonin	Others	Stilbene	C15H14O4	259.09	161.06	258.089	[M+H]+	500-62-9	C09980	17498.7	102915	21765.3	58187.9	64938.6	48864.3	-
69	Ferulic acid methyl ester	Phenolic acids	Phenolic acids	C11H12O4	209.08	177.05	208.074	[M+H]+	2309-07-1	-	30066.3	369358	40001.8	94647.3	181836	187238	-
70	Sulfurein; Sulfuretin-6-O-glucoside	Flavonoids	Aurones	C21H20O10	433.113	271.06	432.106	[M+H]+	531-63-5	-	16126.9	145874	103888	90313.4	42709.5	86085.4	-
71	5,7-Dimethoxy-8-hydroxycoumarin; Leptodactylone	Lignans and Coumarins	Coumarins	C11H10O5	223.06	162.03	222.053	[M+H]+	61899-44-3	C09271	17794.6	894202	283439	498678	361408	376668	-
72	Limocitrin-3-O-glucoside	Flavonoids	Flavonols	C23H24O13	509.13	347.07	508.122	[M+H]+	-	-	46453.6	155679	2.23955e+06	1.32706e+06	1.21495e+06	1.3912e+06	-
73	Sophoricoside*	Flavonoids	Isoflavones	C21H20O10	433.11	271.06	432.106	[M+H]+	152-95-4	-	33843.9	37805	175892	231034	223725	180107	-
74	Eriodictyol-7-O-glucoside*	Flavonoids	Flavanones	C21H22O11	451.12	289.07	450.116	[M+H]+	38965-51-4	-	75704.7	181545	1.29969e+06	703028	576238	654220	-
75	3',5,5',7-Tetrahydroxyflavanone-7-O-glucoside*	Flavonoids	Flavanones	C21H22O11	451.12	289.07	450.116	[M+H]+	-	-	223538	520133	2.27823e+06	1.73973e+06	1.29414e+06	1.25511e+06	-
76	Dihydrokaempferol-3-O-glucoside*	Flavonoids	Flavanonols	C21H22O11	451.12	289.08	450.116	[M+H]+	31049-08-8	-	223538	520133	2.27823e+06	1.73973e+06	1.29414e+06	1.25511e+06	-
77	Quercetin 3-O-glucoside 7-O-xyloside	Flavonoids	Flavonols	C26H28O16	597.15	303.05	596.138	[M+H]+	-	-	16902.6	630076	45786.3	272441	252598	217016	-
78	Avicularin(Quercetin-3-O-α-L-arabinofuranoside)*	Flavonoids	Flavonols	C20H18O11	435.09	303.06	434.085	[M+H]+	572-30-5	C22608	42437.7	2.20537e+07	186736	5.13442e+06	8.52843e+06	7.20697e+06	-
79	Quercetin-3-O-xyloside (Reynoutrin)*	Flavonoids	Flavonols	C20H18O11	435.09	303.06	434.085	[M+H]+	549-32-6	-	59751.8	2.13773e+07	176530	6.56883e+06	6.97414e+06	6.7815e+06	-
80	Morin-3-O-xyloside*	Flavonoids	Flavonols	C20H18O11	435.09	303.05	434.085	[M+H]+	-	-	42437.7	2.20537e+07	186736	5.13442e+06	8.52843e+06	7.20697e+06	-
81	Petunidin-3-O-(6''-O-p-Coumaroyl)glucoside	Flavonoids	Anthocyanidins	C31H29O14+	625.155	317.066	625.155	[M]+	-	-	72645.9	4.16799e+06	159365	4.42973e+06	4.22706e+06	3.60334e+06	-
82	Tamarixetin-3-O-glucoside-7-O-rhamnoside*	Flavonoids	Flavonols	C28H32O16	625.18	317.07	624.169	[M+H]+	-	-	72645.9	4.16799e+06	159365	4.42973e+06	4.22706e+06	3.60334e+06	-
83	Sexangularetin-3-O-glucoside-7-O-rhamnoside*	Flavonoids	Flavonols	C28H32O16	625.18	317.07	624.169	[M+H]+	-	-	74588	4.8786e+06	156450	4.06462e+06	3.93091e+06	2.23213e+06	-
84	Nitensoside B*	Flavonoids	Flavones	C28H32O16	625.18	317.07	624.169	[M+H]+	-	-	72645.9	4.16799e+06	159365	4.42973e+06	4.22706e+06	3.60334e+06	-
85	Isorhamnetin-3-O-neohesperidoside*	Flavonoids	Flavonols	C28H32O16	625.17	317.07	624.169	[M+H]+	55033-90-4	-	74588	4.8786e+06	156450	4.06462e+06	3.93091e+06	2.23213e+06	-
86	3'-methoxyquercetin-3-O-L-rhamnosyl(1→2)-glucopyranoside*	Flavonoids	Flavonols	C28H32O16	625.17	317.07	624.169	[M+H]+	-	-	72645.9	4.16799e+06	159365	4.42973e+06	4.22706e+06	3.60334e+06	-
87	Isorhamnetin-3-O-rutinoside (Narcissin)*	Flavonoids	Flavonols	C28H32O16	625.18	317.08	624.169	[M+H]+	604-80-8	C16060	74588	4.8786e+06	156450	4.06462e+06	3.93091e+06	2.23213e+06	-
88	Isofraxidin	Lignans and Coumarins	Coumarins	C11H10O5	223.06	190.03	222.053	[M+H]+	486-21-5	C17480	229612	437692	2.2885e+06	1.55637e+06	1.67684e+06	1.60406e+06	-
89	6-C-Methylquercetin-3-O-rhamnoside	Flavonoids	Flavonols	C22H22O11	463.12	317.06	462.116	[M+H]+	-	-	24828.1	44853.9	96021.4	71293.3	44302.3	54159.5	-
90	1,2,5,7,8-pentahydroxy-3-methylanthracene-9,10-dione	Flavonoids	Other Flavonoids	C15H10O7	303.051	303.05	302.043	[M+H]+	-	-	28465.6	3.08275e+06	335260	2.36444e+06	2.72415e+06	2.56318e+06	-
91	Decursinol	Lignans and Coumarins	Coumarins	C14H14O4	247.09	229.09	246.089	[M+H]+	23458-02-8	C09259	138714	134861	160211	131930	138193	119073	-
92	Marmesin	Lignans and Coumarins	Coumarins	C14H14O4	247.1	175.04	246.089	[M+H]+	13849-08-6	C09276	57165.3	67595.7	81637.2	66088.3	67643.8	61234.9	ko00999,ko01110
93	Fraxetin (7,8-Dihydroxy-6-methoxycoumarin)	Lignans and Coumarins	Coumarins	C10H8O5	209.04	149.02	208.037	[M+H]+	574-84-5	C09265	87450.7	523542	239044	2.44398e+06	2.05774e+06	2.0455e+06	ko00999,ko01110
94	Phloretin 3',5'-Di-C-glucoside	Flavonoids	Flavones	C27H34O15	599.2	431.13	598.19	[M+H]+	357401-40-2	-	35602.7	331410	923257	70632.6	111654	120932	-
95	Apigenin-8-C-Glucoside (Vitexin)*	Flavonoids	Flavones	C21H20O10	433.113	313.072	432.106	[M+H]+	3681-93-4	C01460	42641.9	121189	19187.2	26879	29702.5	26944.5	ko00941,ko00944
96	Apigenin-6-C-glucoside (Isovitexin)*	Flavonoids	Flavones	C21H20O10	433.113	313.072	432.106	[M+H]+	38953-85-4	C01714	42641.9	121189	19187.2	26879	29702.5	26944.5	ko00944
97	Scopoletin-7-O-glucoside (Scopolin)	Lignans and Coumarins	Coumarins	C16H18O9	355.1	193.05	354.095	[M+H]+	531-44-2	C01527	209141	231101	313653	171574	168821	188568	ko00999,ko01110
98	Apigenin-8-C-Arabinoside	Flavonoids	Flavones	C20H18O9	403.1	367.08	402.095	[M+H]+	-	-	43791.8	80756.4	553050	258344	232746	233594	-
99	Catechin*	Flavonoids	Flavanols	C15H14O6	291.09	139.04	290.079	[M+H]+	154-23-4	C06562	2.18587e+06	1.58974e+06	4.55515e+06	7.67336e+06	6.21345e+06	6.35918e+06	ko00941,ko01110
100	5,7,3',4',5'-Pentahydroxyflavan (Tricetiflavan)*	Flavonoids	Flavanols	C15H14O6	291.09	139.04	290.079	[M+H]+	-	-	2.18587e+06	1.52981e+06	4.55515e+06	6.14266e+06	6.23248e+06	5.65174e+06	-
101	Isoamericanin A	Phenolic acids	Phenolic acids	C18H16O6	329.1	147.04	328.095	[M+H]+	109063-85-6	-	44410.4	110119	90002.5	55988.5	87920.1	92233.7	-
102	5-Methoxysalicylic acid	Phenolic acids	Phenolic acids	C8H8O4	169.05	95.05	168.042	[M+H]+	2612-02-4	-	47943.1	71742	131032	105769	107427	128975	-
103	p-Coumaric acid	Phenolic acids	Phenolic acids	C9H8O3	165.05	119.05	164.047	[M+H]+	501-98-4	C00811	268612	2.32646e+06	817995	981393	715308	578908	ko00130,ko00350,ko00940,ko00950,ko01100,ko01110
104	Bracteatin*	Flavonoids	Aurones	C15H10O7	303.05	229.05	302.043	[M+H]+	3260-50-2	C08577	41836.2	933496	696016	662733	584995	332458	-
105	Homoeriodictyol 7-O-glucoside	Flavonoids	Flavanones	C22H24O11	465.142	303.088	464.131	[M+H]+	-	-	306285	5.40082e+07	1.51945e+06	3.0194e+07	3.11051e+07	3.32447e+07	-
106	Quercetin-5-O-β-D-glucoside*	Flavonoids	Flavonols	C21H20O12	465.1	303.05	464.096	[M+H]+	-	-	144617	4.51907e+07	1.4794e+06	2.57273e+07	3.1193e+07	3.07133e+07	-
107	Quercetin-3-O-alloside; Isohyperoside*	Flavonoids	Flavonols	C21H20O12	465.102	303.061	464.096	[M+H]+	35589-21-0	-	144617	4.51907e+07	1.4794e+06	2.57273e+07	2.80364e+07	2.47571e+07	-
108	Quercetin-3-O-galactoside (Hyperin)*	Flavonoids	Flavonols	C21H20O12	465.1	303.06	464.096	[M+H]+	482-36-0	C10073	144617	4.51907e+07	1.4794e+06	2.57273e+07	3.1193e+07	3.07133e+07	-
109	Okanin-4'-O-glucoside(Marein)*	Flavonoids	Chalcones	C21H22O11	451.12	289.07	450.116	[M+H]+	535-96-6	-	133273	387089	1.05537e+06	461195	520090	494096	-
110	Troxerutin	Flavonoids	Flavonols	C33H42O19	743.24	435.14	742.232	[M+H]+	7085-55-4	-	261957	78716.6	14907.9	43466.9	30356.6	34570.6	-
111	4-Nitrophenol	Phenolic acids	Phenolic acids	C6H5NO3	140.03	98.96	139.027	[M+H]+	100-02-7	C00870	4.56646e+06	4.36592e+06	4.25228e+06	4.73539e+06	5.45726e+06	5.06334e+06	-
112	5-[(2r,3s,4s,5s)-5-(2h-1,3-benzodioxol-5-yl)-3,4-dimethyloxolan-2-yl]-2-methoxyphenol	Lignans and Coumarins	Lignans	C20H22O5	343.15	163.07	342.147	[M+H]+	-	-	2.04312e+06	970737	1.24979e+06	1.3152e+06	1.25195e+06	1.17391e+06	-
113	Quercetin-3-O-sambubioside	Flavonoids	Flavonols	C26H28O16	597.14	303.05	596.138	[M+H]+	83048-35-5	C12637	5627.17	304438	28135.9	329811	295753	209691	ko00944
114	6,8-Diprenylnaringenin; Lonchocarpol A	Flavonoids	Flavanones	C25H28O5	409.202	177.018	408.194	[M+H]+	68236-11-3	C09724	87761.7	949418	403842	664773	533649	462105	-
115	Octinoxate	Phenolic acids	Phenolic acids	C18H26O3	291.19	161.06	290.188	[M+H]+	5466-77-3	-	3843.7	173801	61926.6	106052	91125.1	85118.1	-
116	Syringetin-3-O-glucoside*	Flavonoids	Flavonols	C23H24O13	509.13	347.08	508.122	[M+H]+	40039-49-4	-	15177.1	36683	863451	329266	264149	339195	-
117	Delphinidin-3-O-glucuronide	Flavonoids	Anthocyanidins	C21H19O13+	479.082	303.052	479.082	[M]+	-	-	6617.63	79483.7	39178.7	44536.9	54455	33088.1	-
118	Dihydroguaiaretic acid	Lignans and Coumarins	Lignans	C20H26O4	331.19	135.08	330.183	[M+H]+	-	-	3437.14	29500.3	42668.7	22105.3	29004.3	26903.8	-
119	Tricin-4'-O-(guaiacylglycerol)ether*	Flavonoids	Flavones	C27H26O11	527.15	331.08	526.148	[M+H]+	-	-	4288.31	79867.9	249416	147336	142646	161102	-
120	Salcolin A*	Flavonoids	Flavones	C27H26O11	527.16	331.08	526.148	[M+H]+	369390-51-2	-	4288.31	79867.9	249416	147336	142646	161102	-
121	Tricin (5,7,4'-Trihydroxy-3',5'-dimethoxyflavone)	Flavonoids	Flavones	C17H14O7	331.08	315.05	330.074	[M+H]+	520-32-1	C10193	3266.14	43952.8	2.13213e+06	810674	643681	774998	-
122	Tamarixetin (3,3',5,7-Tetrahydroxy-4'-Methoxyflavone)	Flavonoids	Flavonols	C16H12O7	317.07	285.04	316.058	[M+H]+	603-61-2	C10188	2164.1	22227.5	19788.4	10820.5	21972.9	13483.8	-
123	Isosalipurposide (Phlorizin Chalcone)	Flavonoids	Chalcones	C21H22O10	435.129	273.089	434.121	[M+H]+	4547-85-7	C16406	15800.1	3160.01	61644.5	152519	141767	124591	ko00941
124	6-Methoxyquercetin-3-O-Xyloside*	Flavonoids	Flavonols	C21H20O12	465.103	333.072	464.096	[M+H]+	-	-	3487.72	32150.4	44699.6	17438.6	37029.6	33619.9	-
125	Genistein-7-O-galactoside*	Flavonoids	Isoflavones	C21H20O10	433.11	271.06	432.106	[M+H]+	-	-	7561.01	37805	182780	231034	223725	180107	-
126	Apigenin-4'-O-glucoside*	Flavonoids	Flavones	C21H20O10	433.113	271.074	432.106	[M+H]+	20486-34-4	-	7561.01	37805	182780	231034	223725	180107	-
127	Apigenin-7-O-glucoside(Cosmosiin)*	Flavonoids	Flavones	C21H20O10	433.11	271.07	432.106	[M+H]+	578-74-5	C04608	7561.01	37805	182780	231034	223725	180107	ko00944
128	Sophoraflavanone B	Flavonoids	Flavanones	C20H20O5	341.138	285.077	340.131	[M+H]+	53846-50-7	C18023	34442	19754.2	20607	20241.8	9609.51	22926.5	-
129	Tricin-4'-O-glucoside*	Flavonoids	Flavones	C23H24O12	493.13	331.08	492.127	[M+H]+	-	-	23113.1	4622.61	2.72564e+06	1.71782e+06	1.28042e+06	1.01809e+06	-
130	3,6'-Dihydroxy-4,2',3',4',5'-Pentamethoxychalcone	Flavonoids	Chalcones	C20H22O8	391.138	241.072	390.132	[M+H]+	-	-	3125.65	31280.5	15628.2	26798.9	20037.4	22726.3	-
131	Dicumarol	Lignans and Coumarins	Coumarins	C19H12O6	337.06	163.04	336.063	[M+H]+	66-76-2	C00796	18416.7	3683.33	62956.9	35461.8	37955	28209.2	-
132	5,6,7,4'-Tetramethoxyflavanone	Flavonoids	Flavanones	C19H20O6	345.1	284.07	344.126	[M+H]+	2569-77-9	C15118	2882.56	25151.9	18010.3	14412.8	18511.8	14617.8	-
133	6-Methylflavone	Flavonoids	Flavones	C16H12O2	237.09	135.05	236.084	[M+H]+	29976-75-8	-	21346.4	3432.67	45066.8	20299.7	17163.3	20071.8	-
134	Apigenin-7-O-rutinoside (Isorhoifolin)*	Flavonoids	Flavones	C27H30O14	579.17	271.06	578.164	[M+H]+	552-57-8	-	52361.1	261806	703168	618598	715679	499464	-
135	Rehderianin I*	Flavonoids	Flavonols	C17H14O7	331.072	316.05	330.074	[M+H]+	90965-30-3	-	11899.9	59499.6	923746	335432	344017	383344	-
136	buddlenol A	Lignans and Coumarins	Lignans	C31H34O11	583.21	153.06	582.21	[M+H]+	-	-	3558.54	167162	17792.7	67736.8	78562.5	74814.8	-
137	3,4,5-Trimethoxybenzoic acid methyl ester	Phenolic acids	Phenolic acids	C11H14O5	227.09	195.06	226.084	[M+H]+	1916-07-0	-	12227.8	61139	122504	94504.9	65110.1	64719.5	-
138	Tricin-5-O-guaiacylglycerol*	Flavonoids	Flavones	C27H26O11	527.16	331.08	526.148	[M+H]+	-	-	13132.4	65662.1	283001	156974	171002	140049	-
139	Luteolin-7-O-(6''-malonyl)glucoside	Flavonoids	Flavones	C24H22O14	535.11	287.05	534.101	[M+H]+	-	C10103	1526.24	21223	7631.21	16897.6	20017.8	21434.3	-
140	(7'R,8'R)-7'8'-dihydro-7'-(5'-hydroxy-3'-methoxphenyl)-3-methoxy-8'-methyl-1-(E)-propenylbenzof-uran	Lignans and Coumarins	Lignans	C20H22O4	327.16	137.06	326.152	[M+H]+	-	-	9384.11	306311	323886	315595	334832	274175	-
141	Wogonin-7-O-Glucuronide (Wogonoside)	Flavonoids	Flavones	C22H20O11	461.11	285.08	460.101	[M+H]+	51059-44-0	-	2651.38	13256.9	29559.2	22416.7	16809.6	27330.4	-
142	trans-Trimethoxyresveratrol	Others	Stilbene	C17H18O3	271.13	147.08	270.126	[M+H]+	22255-22-7	-	714.952	22207.6	3574.76	13393.1	7456.83	8959.5	-
143	Aurapten	Lignans and Coumarins	Coumarins	C19H22O3	299.16	163.04	298.157	[M+H]+	495-02-3	-	1685.07	17475.7	8425.34	12667.3	9407.11	9208.13	-
144	Glabranine*	Flavonoids	Flavanones	C20H20O4	325.143	149.023	324.136	[M+H]+	41983-91-9	-	4312.22	78818	40069.2	40571	27584.5	21561.1	-
145	Taxifolin-7-O-rhamnoside	Flavonoids	Flavanonols	C21H22O11	451.12	305.06	450.116	[M+H]+	137592-12-2	-	63903.8	358562	410958	342403	354443	319519	-
146	Divanillyltetrahydrofuran	Lignans and Coumarins	Lignans	C20H24O5	345.17	137.06	344.162	[M+H]+	-	-	10897	116059	139472	61942.9	90530	98340.2	-
147	Peonidin-3-O-rutinoside-5-O-glucoside	Flavonoids	Anthocyanidins	C34H43O20+	771.23	609.2	771.234	[M]+	-	-	4484.6	10551.4	42982.4	12152.8	23122	20853.1	-
148	Luteolin-7-O-glucuronide*	Flavonoids	Flavones	C21H18O12	463.09	287.06	462.08	[M+H]+	29741-10-4	C03515	3000.3	21604.5	15001.5	29084.1	27781.1	35766.8	ko00944
149	Acrophenone E	Phenolic acids	Phenolic acids	C19H26O5	335.19	261.11	334.178	[M+H]+	-	-	10550.2	78559.6	66334.4	58506.6	52751.1	56623.6	-
150	Hispidulin (5,7,4'-Trihydroxy-6-methoxyflavone)*	Flavonoids	Flavones	C16H12O6	301.07	286.049	300.063	[M+H]+	1447-88-7	C10058	3244.52	81829.5	162152	90713	94918.1	102113	-
151	3,5,4'-Trihydroxy-7-methoxyflavone (Rhamnocitrin)*	Flavonoids	Flavonols	C16H12O6	301.071	286.047	300.063	[M+H]+	569-92-6	C17059	3244.52	81829.5	162152	81182.7	94918.1	102113	-
152	dihydrosesamin*	Lignans and Coumarins	Lignans	C20H20O6	357.13	307.09	356.126	[M+H]+	-	-	6292.49	77606.4	31462.4	35511.3	40029.9	33555.2	-
153	Acutissimalignan B*	Lignans and Coumarins	Lignans	C20H20O6	357.13	307.1	356.126	[M+H]+	-	-	6292.49	77606.4	31462.4	35511.3	40029.9	33555.2	-
154	[4]-Shogaol	Phenolic acids	Phenolic acids	C15H20O3	249.14	137.06	248.141	[M+H]+	-	-	32445.7	162228	476033	1.52151e+06	1.05334e+06	899723	-
155	Gallocatechin	Flavonoids	Flavanols	C15H14O7	307.08	139.04	306.074	[M+H]+	970-73-0	C12127	92303.4	18460.7	1.28344e+06	947279	893787	845268	ko00941,ko01110
156	Suberosin	Lignans and Coumarins	Coumarins	C15H16O3	245.12	69.07	244.11	[M+H]+	581-31-7	-	15029.7	3005.95	56547.3	32346.3	27943.7	24224.8	-
157	Pectolinarigenin-7-O-glucoside	Flavonoids	Flavones	C23H24O11	477.139	315.09	476.132	[M+H]+	-	-	8791.66	43958.3	303774	117162	165630	198728	-
158	Boehmenan	Lignans and Coumarins	Lignans	C40H40O12	713.26	177.05	712.252	[M+H]+	-	-	2290.54	1.87016e+06	11452.7	864327	822512	705180	-
159	[8]-Gingerdione	Phenolic acids	Phenolic acids	C19H28O4	321.2	137.06	320.199	[M+H]+	77334-06-6	-	7053.21	1410.64	734243	313509	315184	311221	-
160	Vanillin acetate	Phenolic acids	Phenolic acids	C10H10O4	195.06	93.03	194.058	[M+H]+	881-68-5	-	80985.1	1.14612e+06	404925	907654	713558	592672	-
161	Demethylsuberosin	Lignans and Coumarins	Coumarins	C14H14O3	231.1	175.04	230.094	[M+H]+	21422-04-8	C18083	1419.13	7095.67	70605.2	30824.7	33404.8	35146.3	ko00999,ko01110
162	Isorhamnetin 7-O-glucoside	Flavonoids	Flavonols	C22H22O12	479.12	317.07	478.111	[M+H]+	6743-96-0	-	184634	2.91804e+06	923168	1.5033e+06	1.46577e+06	1.48413e+06	-
163	Cinnamtannin A2	Tannins	Tannin	C60H50O24	1155.27	579.15	1154.27	[M+H]+	86631-38-1	C17625	18189.9	90949.5	128621	154828	155613	174123	-
164	4-Methylbenzoic acid	Phenolic acids	Phenolic acids	C8H8O2	137.06	77.04	136.052	[M+H]+	99-94-5	C01454	4845.25	120330	29927.5	52535.8	54452.6	24226.3	ko01100
165	6,7,8-Tetrahydroxy-5-methoxyflavone*	Flavonoids	Flavones	C16H12O6	301.07	286.05	300.063	[M+H]+	-	-	4643.17	89265.7	284212	88759.8	81400.6	96075.7	-
166	Rhamnazin (3,4',5-Trihydroxy-3',7-dimethoxyflavone)	Flavonoids	Flavonols	C17H14O7	331.08	253.05	330.074	[M+H]+	552-54-5	-	5029.14	73591.3	25145.7	39558.6	40538.2	30564.4	-
167	4,4'-Biisofraxidin	Lignans and Coumarins	Coumarins	C22H18O10	443.1	387.11	442.09	[M+H]+	-	-	5064.67	143974	77378.8	74570.3	86240.5	78321.9	-
168	Quercetin-3-O-sophoroside (Baimaside)	Flavonoids	Flavonols	C27H30O17	627.16	303.06	626.148	[M+H]+	18609-17-1	C12667	9837.49	231696	49187.5	49324.7	90468.8	78556	ko00944,ko01110
169	Isorhamnetin-3-O-rhamnoside	Flavonoids	Flavonols	C22H22O11	463.12	317.06	462.116	[M+H]+	-	-	40808.8	34192.5	86960.7	52360.7	41586.7	59069.8	-
170	Benzoic acid methyl ester	Phenolic acids	Phenolic acids	C8H8O2	137.06	91.05	136.052	[M+H]+	93-58-3	C20645	10111	66846.4	60641.7	83218.2	62973.2	50555.2	-
171	Alpinetin*	Flavonoids	Flavanones	C16H14O4	271.1	167.05	270.089	[M+H]+	36052-37-6	-	3635.05	18175.3	192401	63390.3	54605.3	62069.7	-
172	Schisantherin J	Lignans and Coumarins	Lignans	C35H40O11	637.26	559.23	636.257	[M+H]+	135432-28-9	-	678.957	192681	3394.79	245926	168358	204691	-
173	4-methoxy-5-hydroxymethylcoumarin	Lignans and Coumarins	Coumarins	C11H10O4	207.07	91.05	206.058	[M+H]+	-	-	191017	407327	10435	72012.9	52174.9	72681.8	-
174	Iristectorigenin A*	Flavonoids	Isoflavones	C17H14O7	331.084	316.05	330.074	[M+H]+	-	-	8139.67	40698.4	875036	297467	324946	389201	-
175	4',5,7-Trihydroxy-3',6-dimethoxyflavone (Jaceosidin)*	Flavonoids	Flavones	C17H14O7	331.081	316.058	330.074	[M+H]+	18085-97-7	-	8139.67	40698.4	875036	297467	324946	389201	-
176	Delphinidin-3-O-(6''-O-acetyl)glucoside	Flavonoids	Anthocyanidins	C23H23O13+	507.112	303.05	507.113	[M]+	66594-00-1	-	6989.22	34946.1	44144.5	45540.6	43006.2	51372	-
177	Quercetin	Flavonoids	Flavonols	C15H10O7	303.05	229.05	302.043	[M+H]+	117-39-5	C00389	3074.61	147917	15373.1	81367.5	74962.8	101360	ko00941,ko00944,ko01100,ko01110
178	Hymenain	Lignans and Coumarins	Coumarins	C20H14O8	383.07	191.03	382.069	[M+H]+	1206706-63-9	-	4117.11	52586.7	20585.6	40968.7	40345.3	41509.7	-
179	N-Sinapoylhydroxycoumarin	Lignans and Coumarins	Coumarins	C20H16O7	369.1	207.07	368.09	[M+H]+	-	-	6884.13	234185	11903	51836.8	28639	76663.5	-
180	Quercetin-7-O-(6''-malonyl)glucoside	Flavonoids	Flavonols	C24H22O15	551.103	303.051	550.096	[M+H]+	98767-37-4	-	8289.51	712163	41447.5	141740	150686	163022	-
181	Galangin 7-glucoside	Flavonoids	Flavonols	C21H20O10	433.11	271.06	432.106	[M+H]+	-	-	16424.6	47730.1	341578	122495	81435.2	81479	-
182	7-Hydroxyflavone	Flavonoids	Flavones	C15H10O3	239.07	137.02	238.063	[M+H]+	6665-86-7	C11264	6614.92	33074.6	80786.8	62368.8	49355.7	33331.2	-
183	Salcolin B*	Flavonoids	Flavones	C27H26O11	527.155	331.081	526.148	[M+H]+	-	-	17320	87461.1	150894	86708.5	86599.8	110776	-
184	7,8-Dihydroxy-4-phenylcoumarin	Lignans and Coumarins	Coumarins	C15H10O4	255.07	181.07	254.058	[M+H]+	842-01-3	C16451	10075.6	50378.2	335835	122545	125835	131639	-
185	Pinocembrin (Dihydrochrysin)	Flavonoids	Flavanones	C15H12O4	257.081	153.018	256.074	[M+H]+	480-39-7	C09827	3465.59	17327.9	144135	56589.5	67515.6	64325.2	ko00941
186	Fraxidin (8-Hydroxy-6,7-dimethoxycoumarin)	Lignans and Coumarins	Coumarins	C11H10O5	223.06	207.03	222.053	[M+H]+	525-21-3	C17479	496597	99319.3	1.16979e+06	958274	845130	720390	-
187	Homoeriodictyol	Flavonoids	Flavanones	C16H14O6	303.09	153.02	302.079	[M+H]+	446-71-9	C09756	5569.1	38045.3	35249.6	27845.5	31936	36161.7	ko00941
188	Hesperetin	Flavonoids	Flavanones	C16H14O6	303.086	177.055	302.079	[M+H]+	520-33-2	C01709	2065.6	10328	28268.7	19770.1	14077.2	14756.6	ko00941
189	Juglanin	Flavonoids	Flavonols	C20H18O10	419.096	287.055	418.09	[M+H]+	-	-	6400.18	259747	32000.9	58082.3	44302	52166.8	-
190	Tricin-5-O-Glucoside	Flavonoids	Flavones	C23H24O12	493.13	331.08	492.127	[M+H]+	32769-00-9	-	97723.2	19544.6	9.01223e+06	5.77806e+06	7.69399e+06	6.78323e+06	-
191	5-Hydroxyisofraxidin7-beta-D-Glucoside	Lignans and Coumarins	Coumarins	C17H20O11	401.11	239.05	400.101	[M+H]+	-	-	118679	859343	1.01013e+06	822532	717637	593394	-
192	Dehydrodiconiferyl alcohol*	Lignans and Coumarins	Lignans	C20H22O6	359.15	327.12	358.142	[M+H]+	4263-87-0	-	23040.9	115204	692902	399914	337997	278572	-
193	Cyanidin-3-O-rutinoside (Keracyanin)	Flavonoids	Anthocyanidins	C27H31O15+	595.16	287.06	595.166	[M]+	28338-59-2	C08620	33005.6	6601.12	845218	461459	526301	698321	ko00942
194	2,4,2',4'-tetrahydroxy-3'-prenylchalcone	Flavonoids	Chalcones	C20H20O5	341.14	137.06	340.131	[M+H]+	-	-	4094.82	280471	74319	107039	105326	83513.4	-
195	Ciwujiatone	Lignans and Coumarins	Lignans	C22H26O9	435.16	181.05	434.158	[M+H]+	-	-	38190.9	322719	240069	190954	274019	192019	-
196	Arthone C	Flavonoids	Other Flavonoids	C16H12O8	333.06	273.04	332.053	[M+H]+	-	-	9834.65	398474	49173.3	137784	146724	100424	-
197	Quercetin-3-O-glucoside (Isoquercitrin)*	Flavonoids	Flavonols	C21H20O12	465.1	303.05	464.096	[M+H]+	482-35-9	C05623	337375	4.32825e+07	67475	3.34776e+07	3.33801e+07	3.20521e+07	ko00944,ko01100,ko01110
198	Scutellarein-7-O-glucuronide (Scutellarin)*	Flavonoids	Flavones	C21H18O12	463.087	287.055	462.08	[M+H]+	27740-01-8	-	4201.36	29060.7	29436.2	37066.4	21006.8	36432.6	-
199	1,2,3,7,8-pentahydroxy-6-methylanthracene-9,10-dione*	Flavonoids	Other Flavonoids	C15H10O7	303.05	229.05	302.043	[M+H]+	-	-	114286	1.00243e+06	571431	1.03053e+06	781102	673396	-
200	epieudesmin	Lignans and Coumarins	Lignans	C22H26O6	387.18	137.06	386.173	[M+H]+	-	-	24103.7	482102	120519	292134	218482	184001	-
201	3,4-Dimethoxycinnamic acid	Phenolic acids	Phenolic acids	C11H12O4	209.08	191.07	208.074	[M+H]+	2316-26-9	-	10108.9	70759.3	83055	57972	50544.3	64168.6	-
202	Isorhamnetin-3-O-arabinoside*	Flavonoids	Flavonols	C21H20O11	449.11	317.06	448.101	[M+H]+	-	-	17872	359537	89359.9	134948	121159	125012	-
203	Cernuoside*	Flavonoids	Aurones	C21H20O11	449.11	317.07	448.101	[M+H]+	480-69-3	-	17872	359537	89359.9	134948	121159	125012	-
204	6-Methoxykaempferol-3-O-glucoside*	Flavonoids	Flavonols	C22H22O12	479.12	317.07	478.111	[M+H]+	63422-27-5	-	60039.4	5.18789e+06	12007.9	3.48724e+06	3.24652e+06	2700741	-
205	Rhamnetin-3-O-Glucoside*	Flavonoids	Flavonols	C22H22O12	479.12	317.07	478.111	[M+H]+	27875-34-9	-	60039.4	5.18789e+06	12007.9	3.48724e+06	3.24652e+06	2700741	-
206	Isorhamnetin-3-O-Glucoside*	Flavonoids	Flavonols	C22H22O12	479.12	317.07	478.111	[M+H]+	5041-82-7	C22589	79968.8	4.02009e+06	15993.8	2.87752e+06	2.9091e+06	1.87806e+06	-
207	Nepetin-7-O-alloside*	Flavonoids	Flavones	C22H22O12	479.12	317.06	478.111	[M+H]+	-	-	103683	4.87625e+06	20736.7	2.92851e+06	3.36048e+06	3.47056e+06	-
208	Nepetin-7-O-glucoside(Nepitrin)*	Flavonoids	Flavones	C22H22O12	479.12	317.06	478.111	[M+H]+	569-90-4	-	60039.4	5.18789e+06	12007.9	3.48724e+06	3.24652e+06	2700741	-
209	Jaceosidin-7-O-Glucoside*	Flavonoids	Flavones	C23H24O12	493.135	331.08	492.127	[M+H]+	25474-11-7	-	44909.9	8981.98	8.29261e+06	1.19831e+07	1.00239e+07	1.03896e+07	-
210	Tricin-7-O-Glucoside*	Flavonoids	Flavones	C23H24O12	493.134	331.081	492.127	[M+H]+	32769-01-0	-	44909.9	8981.98	8.29261e+06	1.19831e+07	1.00239e+07	1.03896e+07	-
211	Iristectorin A*	Flavonoids	Isoflavones	C23H24O12	493.14	331.09	492.127	[M+H]+	37744-61-9	-	44909.9	8981.98	8.29261e+06	1.19831e+07	1.00239e+07	1.03896e+07	-
212	Pinostrobin Chalcone*	Flavonoids	Chalcones	C16H14O4	271.1	167.03	270.089	[M+H]+	18956-15-5	-	2606.12	13030.6	208193	50032.5	75175.7	79220.9	-
213	Quercetin-sinapyl-glucoside	Flavonoids	Flavonols	C32H30O16	671.16	207.06	670.153	[M+H]+	-	-	2280.77	1.11161e+06	11403.9	351099	346865	412343	-
214	Malvidin-3-O-arabinoside	Flavonoids	Anthocyanidins	C22H23O11+	463.123	331.081	463.123	[M]+	-	-	4504.21	35397.5	51386	50500.9	56982.3	35781.8	-
215	Hedyotol C	Lignans and Coumarins	Lignans	C31H36O11	585.23	359.15	584.226	[M+H]+	-	-	189157	945787	2.06305e+06	1.0257e+06	992389	1.14473e+06	-
216	Ginkgolic Acid C17:2	Phenolic acids	Phenolic acids	C24H36O3	373.27	133.03	372.266	[M+H]+	102811-39-2	-	2723.76	544.751	78140.6	30842.4	25211.3	24307	-
217	2,4'-Dihydroxy-4,6-dimethoxydihydrochalcone	Flavonoids	Chalcones	C17H18O5	303.124	165.057	302.115	[M+H]+	151752-07-7	-	3341.78	112906	16708.9	83855.4	84534.2	76341.1	-
218	Swertisin 8-methyl ether*	Flavonoids	Flavones	C23H24O11	477.14	327.08	476.132	[M+H]+	-	-	6067.05	83794.4	30335.3	32175.5	49088.4	31104.3	-
219	5,7-Dihydroxy-3',4',5'-trimethoxyflavone	Flavonoids	Flavones	C18H16O7	345.1	284.07	344.09	[M+H]+	18103-42-9	C19807	3268.93	24466	20943	17402.1	20796	16344.7	-
220	Epigallocatechin	Flavonoids	Flavanols	C15H14O7	307.08	139.04	306.074	[M+H]+	970-74-1	C12136	253713	50172.5	250863	2.136e+06	1.97689e+06	2.05038e+06	ko00941,ko01110
221	Diosmetin-7-O-Neohesperidoside (Neodiosmin)	Flavonoids	Flavones	C28H32O15	609.183	301.081	608.174	[M+H]+	38665-01-9	-	3772.72	21359	18863.6	32400.8	40653.3	35095.9	-
222	Sinapaldehyde-4-O-Glucoside	Phenolic acids	Phenolic acids	C17H22O9	371.102	209.048	370.126	[M+H]+	154461-65-1	-	24950.8	194457	4146.46	20732.3	20891.2	27526.9	-
223	guaiacylglycerol-β-coniferyl ether	Lignans and Coumarins	Lignans	C20H24O7	377.16	163.08	376.152	[M+H]+	-	-	5400.93	79696.6	48645	51738.4	27004.6	52615	-
224	Diosmetin-7-O-glucoside*	Flavonoids	Flavones	C22H22O11	463.124	301.07	462.116	[M+H]+	20126-59-4	-	11726.6	124131	551601	256438	240146	213744	-
225	Procyanidin B8	Tannins	Proanthocyanidins	C30H26O12	579.15	127.04	578.142	[M+H]+	12798-60-6	-	130170	519865	862284	676977	743390	785899	-
226	Isookanin	Flavonoids	Flavanones	C15H12O6	289.07	153.018	288.063	[M+H]+	-	-	8344.52	62049	41722.6	56957.7	48386.7	42358.7	-
227	Cirsiliol (3',4',5-Trihydroxy-6,7-Dimethoxyflavone)	Flavonoids	Flavones	C17H14O7	331.081	298.047	330.074	[M+H]+	34334-69-5	C10033	373.911	1869.56	41710.5	13000.5	20277.3	13387	-
228	8-Methoxycoumarin*	Lignans and Coumarins	Coumarins	C10H8O3	177.05	89.04	176.047	[M+H]+	-	-	91067.8	6.29034e+06	18213.6	1.05373e+06	816112	789611	-
229	Eupatilin-7-O-glucoside	Flavonoids	Flavones	C24H26O12	507.15	345.09	506.142	[M+H]+	-	-	3840.16	19200.8	156114	64663	70904.2	71993.4	-
230	3-Hydroxy-4-methoxybenzoic acid; Isovanillic Acid	Phenolic acids	Phenolic acids	C8H8O4	169.05	65.04	168.042	[M+H]+	645-08-9	-	9412.31	212503	47061.5	93525.3	85889.2	58278.8	-
231	Luteolin-3'-O-glucoside	Flavonoids	Flavones	C21H20O11	449.11	287.06	448.101	[M+H]+	5154-41-6	-	146692	675834	29338.4	334942	444118	352020	-
232	Bavachin	Flavonoids	Flavanones	C20H20O4	325.14	205.09	324.136	[M+H]+	19879-32-4	-	2200.31	11001.6	23767.3	20711.4	16855.9	17749.9	-
233	5,6,3',4'-Tetrahydroxy-3,7-dimethoxyflavone-6-O-glucoside*	Flavonoids	Flavones	C23H24O13	509.13	347.08	508.122	[M+H]+	-	-	60507.4	302537	964586	527862	476461	429957	-
234	Limocitrin 3-Glucoside*	Flavonoids	Flavonols	C23H24O13	509.13	347.08	508.122	[M+H]+	-	-	60507.4	302537	964586	527862	476461	429957	-
235	6-C-MethylKaempferol-3-glucoside*	Flavonoids	Flavones	C22H22O11	463.12	301.08	462.116	[M+H]+	-	-	11726.6	145632	551601	273199	250110	218440	-
236	Diosmetin-7-O-galactoside*	Flavonoids	Flavones	C22H22O11	463.12	301.07	462.116	[M+H]+	-	-	11726.6	145632	551601	273199	250110	218440	-
237	Semivioxanthin-9-O-Glucoside	Phenolic acids	Phenolic acids	C21H24O10	437.14	275.09	436.137	[M+H]+	-	-	14164.7	706008	70823.3	280424	285231	354765	-
238	Kaempferol-3-O-rhamnosyl(1→2)glucoside	Flavonoids	Flavonols	C27H30O15	595.163	287.054	594.159	[M+H]+	-	-	212418	259589	1.07259e+06	581685	669214	638333	-
239	Isorhamnetin-3-O-glucoside-7-O-rhamnoside	Flavonoids	Flavonols	C28H32O16	625.176	317.069	624.169	[M+H]+	17331-71-4	-	5241.57	68283.4	54624.5	32031.4	38199.7	26207.9	-
240	Delphinidin-3-O-rutinoside	Flavonoids	Anthocyanidins	C27H31O16+	611.16	303.05	611.161	[M]+	15674-58-5	C16315	118444	69143.5	13828.7	292069	336585	360598	ko00942
241	Hispidulin-7-O-glucoside(Homoplantaginin)*	Flavonoids	Flavones	C22H22O11	463.125	301.07	462.116	[M+H]+	17680-84-1	C17762	11726.6	124131	551601	256438	240146	213744	-
242	Clemaphenol A*	Lignans and Coumarins	Lignans	C20H22O6	359.15	327.12	358.142	[M+H]+	362606-60-8	C17808	23040.9	115204	654415	464981	337997	278572	-
243	Breviscapin B	Phenolic acids	Phenolic acids	C17H18O6	319.12	147.04	318.11	[M+H]+	1274654-80-6	-	150996	483429	30199.2	1.24718e+06	1.24662e+06	1.06947e+06	-
244	Balanophonin	Lignans and Coumarins	Lignans	C20H20O6	357.13	137.06	356.126	[M+H]+	118916-57-7	-	5925.7	524253	29628.5	221621	215699	219211	-
245	2-(hydroxymethyl)-5-methoxy-3-(3-methoxy-4-((3,4,5-trihydroxy-6-(hydroxymethyl)tetrahydro-2H-pyran-2-yl)oxy)phenyl)-2,3-dihydro-9H-[1,4]dioxino[2,3-h]chromen-9-one	Lignans and Coumarins	Coumarins	C26H28O13	549.16	387.11	548.153	[M+H]+	-	-	57865.7	807108	57865.7	343156	373865	289329	-
246	7-Hydroxycoumarin;Umbelliferone	Lignans and Coumarins	Coumarins	C9H6O3	163.04	57.07	162.032	[M+H]+	93-35-6	C09315	143139	3216	16080	30800.8	33641.6	27309.6	ko00999,ko01110
247	[4]-Shogaol acetyl	Phenolic acids	Phenolic acids	C17H22O4	291.16	145.03	290.152	[M+H]+	-	-	7786.45	74741.1	106328	60449.7	38932.3	46603.9	-
248	Petunidin-3-O-glucoside-5-O-arabinoside	Flavonoids	Anthocyanidins	C27H31O16+	611.16	317.066	611.161	[M]+	-	-	34697.2	34697.2	303855	173486	196295	187269	-
249	(Ethoxymethyl)benzene	Phenolic acids	Phenolic acids	C9H12O	137.1	91.05	136.089	[M+H]+	539-30-0	-	12104.8	98889.5	79727.3	144462	60524.2	96038.8	-
250	Bavachinin	Flavonoids	Flavanones	C21H22O4	339.16	147.04	338.152	[M+H]+	19879-30-2	-	1611.35	8056.74	97456.2	45389.6	29591.9	29428.3	-
251	[6]-Gingeredione methyl	Phenolic acids	Phenolic acids	C18H26O4	307.19	177.09	306.183	[M+H]+	-	-	10940.6	10940.6	99393.6	70921.2	74568.5	54703.2	-
252	Ethyl cinnamate	Phenolic acids	Phenolic acids	C11H12O2	177.09	131.05	176.084	[M+H]+	103-36-6	C06359	776.38	3881.9	29334.6	11165	9560.14	6791.8	-
253	myristicanol A	Lignans and Coumarins	Lignans	C23H30O8	435.2	167.07	434.194	[M+H]+	114892-44-3	-	1173.22	34874.6	5866.11	15199.3	26701.4	17981.8	-
254	(3r,4r)-3-(2h-1,3-benzodioxol-5-ylmethyl)-4-[(4-hydroxy-3-methoxyphenyl)methyl]oxolan-2-one*	Lignans and Coumarins	Lignans	C20H20O6	357.13	307.1	356.126	[M+H]+	-	-	5749.27	112135	5749.27	43718.6	28746.3	33308.5	-
255	Horsfieldin*	Lignans and Coumarins	Lignans	C20H20O6	357.13	307.09	356.126	[M+H]+	-	-	5749.27	112135	5749.27	43718.6	28746.3	33308.5	-
256	Centaurein*	Flavonoids	Flavones	C24H26O13	523.145	361.093	522.137	[M+H]+	35595-03-0	-	5751.53	5751.53	118013	28757.6	53102.8	46304.5	-
257	Oxyayanin A glucoside*	Flavonoids	Flavones	C24H26O13	523.144	361.096	522.137	[M+H]+	-	-	5751.53	5751.53	118013	28757.6	53102.8	46304.5	-
258	Oroxin A	Flavonoids	Flavones	C21H20O10	433.11	271.06	432.106	[M+H]+	57396-78-8	-	11338.5	11338.5	108799	66317.8	56692.4	67399.1	-
259	1,7-Dihydroxy-2,3-dimethoxyxanthone	Flavonoids	Other Flavonoids	C15H12O6	289.071	274.047	288.063	[M+H]+	78405-33-1	-	3191.37	51434.8	3191.37	21054.8	15956.9	17555.1	-
260	Phellodensin F	Flavonoids	Flavanonols	C26H30O10	503.19	311.13	502.184	[M+H]+	53846-49-4	-	4548.12	4548.12	22740.6	38960.1	33733.3	40774.5	-
261	Toddalolactone	Lignans and Coumarins	Coumarins	C16H20O6	309.13	205.05	308.126	[M+H]+	483-90-9	-	5129.02	5129.02	76125.8	40124.2	25645.1	27187.5	-
262	Cyanidin 3-O-(6-O-p-coumaroyl)glucoside	Flavonoids	Anthocyanidins	C30H27O13+	595.145	287.055	595.145	[M]+	-	C12095	81235.2	441423	81235.2	489435	406176	415102	ko00942,ko01110
263	Kaempferol-3-O-glucorhamnoside*	Flavonoids	Flavonols	C27H30O15	595.166	287.06	594.159	[M+H]+	40437-72-7	-	81235.2	441423	81235.2	489435	406176	415102	-
264	Luteolin-7-O-neohesperidoside (Lonicerin)*	Flavonoids	Flavones	C27H30O15	595.17	287.06	594.159	[M+H]+	25694-72-8	C12630	81235.2	441423	81235.2	489435	406176	415102	ko00944
265	Kaempferol-3-O-neohesperidoside*	Flavonoids	Flavonols	C27H30O15	595.16	287.06	594.159	[M+H]+	32602-81-6	-	81235.2	441423	81235.2	489435	406176	415102	-
266	Magnosalicin	Lignans and Coumarins	Lignans	C24H32O7	433.22	247.13	432.215	[M+H]+	93376-03-5	C10657	4099.46	64009.2	4099.46	27376.2	20497.3	21094	-
267	Corylin	Flavonoids	Isoflavones	C20H16O4	321.11	137.02	320.105	[M+H]+	53947-92-5	-	3396.13	3396.13	47287.9	24761.7	16980.7	24115.8	-
268	Norwogonin	Flavonoids	Flavones	C15H10O5	271.051	123.01	270.053	[M+H]+	4443-09-8	C10113	7813.51	1562.7	35294.5	26305.2	18967.7	31245.2	-
269	Myricetin	Flavonoids	Flavonols	C15H10O8	319.04	153.02	318.038	[M+H]+	529-44-2	C10107	15498.6	77492.8	800717	558114	461883	492862	ko00941,ko00944,ko01110
270	Isovitexin-2''-O-rhamnoside	Flavonoids	Flavones	C27H30O14	579.171	313.073	578.164	[M+H]+	-	-	3727.72	3727.72	24909.8	30052.1	18638.6	19379.5	-
271	Rhamnazin 3-O-β-D-glucopyranoside(Flavoyadorinin A)*	Flavonoids	Flavonols	C23H24O12	493.13	331.08	492.127	[M+H]+	20486-38-8	-	210385	210385	1.99556e+06	1.7552e+06	1.05231e+06	1051925	-
272	Dehydrodiisoeugenol	Lignans and Coumarins	Lignans	C20H22O4	327.15	188.08	326.152	[M+H]+	2680-81-1	C10650	5008.13	75156	5008.13	28285.4	27691.8	25040.6	-
273	Apiferol	Flavonoids	Flavanols	C15H14O5	275.09	139.04	274.084	[M+H]+	55167-29-8	-	1684.63	8423.13	148305	27682	21432.3	27900.1	-
274	Okanin-4'-(6''-O-acetyl)glucoside*	Flavonoids	Chalcones	C23H24O13	509.13	347.08	508.122	[M+H]+	-	-	27151.8	5430.35	1.11745e+06	310676	341616	286935	-
275	Limocitrin-3-O-galactoside*	Flavonoids	Flavonols	C23H24O13	509.13	347.07	508.122	[M+H]+	-	-	27151.8	5430.35	1.11745e+06	310676	341616	286935	-
276	Biondnoid I	Flavonoids	Flavonols	C30H26O13	595.145	147	594.137	[M+H]+	142750-32-1	-	9433.92	125952	9433.92	47169.6	61482	53203.2	-
277	Phellamurin	Flavonoids	Flavanonols	C26H30O11	519.19	357.13	518.179	[M+H]+	52589-11-4	C09808	40800.3	777782	40800.3	204001	279277	239023	-
278	Octahydrocurcumin	Phenolic acids	Phenolic acids	C21H28O6	377.19	137.06	376.189	[M+H]+	36062-07-4	-	3032.39	3032.39	30058.7	15162	22978.3	36047.4	-
279	Myricetin-3-O-(6''-acetyl)glucoside	Flavonoids	Flavonols	C23H22O14	523.1	319.05	522.101	[M+H]+	-	-	3115.97	77794	26607.6	15579.9	30464.1	24907.4	-
280	7,4'-Dihydroxydihydroflavonoids	Flavonoids	Flavanones	C15H12O4	257.081	137.02	256.074	[M+H]+	-	-	7178.31	1435.66	406169	195588	123890	157887	-
281	Quercetagetin; 3,3',4',5,6,7-Hexahydroxyflavone	Flavonoids	Flavonols	C15H10O8	319.04	273.04	318.038	[M+H]+	90-18-6	C10122	32768.2	1.21905e+06	32768.2	163841	177598	204462	-
282	Tamarixetin-3-O-(6''-malonyl)glucoside	Flavonoids	Flavonols	C25H24O15	565.12	317.07	564.111	[M+H]+	-	-	1806.91	21351.3	1806.91	13138.4	9034.53	12487.8	-
283	Malvidin-3-O-(6''-O-caffeoyl)glucoside	Flavonoids	Anthocyanidins	C32H31O15+	655.168	331.083	655.166	[M]+	-	-	22194	22194	110970	136415	149052	150493	-
284	Medioresinol B	Lignans and Coumarins	Lignans	C21H24O7	389.16	327.12	388.152	[M+H]+	-	-	5451.42	27257.1	129798	87349.7	43763.2	63606.3	-
285	Mahuannin B	Tannins	Proanthocyanidins	C30H24O10	545.144	408.091	544.137	[M+H]+	-	-	3355.03	3355.03	56954	16775.1	24941.2	28861.7	-
286	Laricitrin-3-O-glucoside	Flavonoids	Flavonols	C22H22O13	495.113	333.068	494.106	[M+H]+	39986-90-8	-	55819.7	55819.7	594927	309151	302388	279098	-
287	4-(2,6-Dihydroxybenzoyl)-3-Formyl-5-Hydroxybenzoic acid	Phenolic acids	Phenolic acids	C15H10O7	303.05	165.02	302.043	[M+H]+	127448-92-4	-	95262.7	1.02243e+06	95262.7	576022	476313	489497	-
288	Quercetin-3-O-[2''-O-(6'''-sinapoyl)glucosyl]glucoside	Flavonoids	Flavonols	C38H40O21	833.21	369.12	832.206	[M+H]+	-	-	10029.6	540999	10029.6	50148	59225	74648.5	-
289	cyanidin 3,3',5-tri-O-glucoside	Flavonoids	Anthocyanidins	C33H41O21+	773.21	449.11	773.213	[M]+	-	-	3565.56	3565.56	42328.6	20753	17827.8	20326.5	-
290	3-Hydroxy-4',5,7-Trimethoxyflavanone	Flavonoids	Flavanonols	C18H18O6	331.12	161.06	330.11	[M+H]+	76792-94-4	-	6766.36	96400.2	6766.36	44234.8	41797.9	33831.8	-
291	Luteolin-7-O-rutinoside*	Flavonoids	Flavones	C27H30O15	595.17	287.06	594.159	[M+H]+	3563-98-2	-	11394.3	162703	56971.7	277234	366962	323433	-
292	Kaempferol-3-O-glucoside-7-O-rhamnoside*	Flavonoids	Flavonols	C27H30O15	595.17	287.06	594.159	[M+H]+	2392-95-2	-	73372.2	469893	73372.2	366861	552388	392252	-
293	Isoorientin 7,3'-dimethyl ether*	Flavonoids	Flavones	C23H24O11	477.14	327.09	476.132	[M+H]+	-	-	5121.6	98059.3	25608	27146.7	62960.5	38071.5	-
294	Quercetin-3-O-(2''-O-p-Coumaroyl)galactoside	Flavonoids	Flavonols	C30H26O14	611.14	147.04	610.132	[M+H]+	-	-	7722.79	84983.9	7722.79	38613.9	54414.4	61465.2	-
295	Quercetin-3-O-(6''-O-p-Coumaroyl)galactoside	Flavonoids	Flavonols	C30H26O14	611.14	147.04	610.132	[M+H]+	-	-	7722.79	84983.9	7722.79	38613.9	54414.4	61465.2	-
296	Quercetagetin-7-O-glucoside(Quercetagitrin)*	Flavonoids	Flavonols	C21H20O13	481.098	319.048	480.09	[M+H]+	548-75-4	-	134849	134849	708566	674243	820443	898662	-
297	3',5',5,7-Tetrahydroxy-4'-methoxyflavanone-3'-O-glucoside	Flavonoids	Flavones	C22H24O12	481.13	319.05	480.127	[M+H]+	-	-	141713	141713	708566	838297	820443	898662	-
298	Gossypetin-3-O-glucoside*	Flavonoids	Flavonols	C21H20O13	481.1	319.05	480.09	[M+H]+	-	-	145323	145323	726617	880938	911284	968152	-
299	Myricetin-3-O-galactoside*	Flavonoids	Flavonols	C21H20O13	481.1	319.06	480.09	[M+H]+	15648-86-9	-	145323	145323	726617	880938	911284	968152	-
300	Myricetin-3-O-β-D-glucoside*	Flavonoids	Flavonols	C21H20O13	481.1	319.04	480.09	[M+H]+	19833-12-6	-	141713	141713	708566	838297	820443	898662	-
301	Diosmetin-7-O-glucuronide*	Flavonoids	Flavones	C22H20O12	477.1	301.07	476.096	[M+H]+	35110-20-4	-	3766.9	31476.4	3766.9	24503.3	19125.3	18834.5	-
302	Austrobailignan-5	Lignans and Coumarins	Lignans	C20H22O4	327.15	137.06	326.152	[M+H]+	-	-	2556.63	42003.3	2556.63	16167.9	15985.3	12783.2	-
303	Pinocembrin-7-O-glucoside (Pinocembroside)	Flavonoids	Flavanones	C21H22O9	419.13	257.08	418.126	[M+H]+	75829-43-5	-	5496.17	5496.17	53564.3	27480.9	28224.2	38540.5	-
304	Pelargonidin-3,5-O-diglucoside	Flavonoids	Anthocyanidins	C27H31O15+	595.166	271.06	595.166	[M]+	58751-31-8	C08725	18011.7	3602.34	3602.34	400801	476689	545971	ko00942
305	Scoparone	Lignans and Coumarins	Coumarins	C11H10O4	207.06	151.07	206.058	[M+H]+	120-08-1	C09311	4307.28	25347.4	35527.8	30479.1	30003.5	21536.4	ko00999
306	Fraxiresinol	Lignans and Coumarins	Lignans	C21H24O8	405.15	167.07	404.147	[M+H]+	89199-97-3	-	3683.16	3683.16	30665.9	37609.4	23021.2	18415.8	-
307	Cyanidin-3-O-gentiobioside*	Flavonoids	Anthocyanidins	C27H31O16+	611.163	287.055	611.161	[M]+	47845-44-3	-	39384.9	39384.9	382165	217846	196924	345847	-
308	Cyanidin 3-O-sophoroside*	Flavonoids	Anthocyanidins	C27H31O16+	611.16	287.05	611.161	[M]+	38820-68-7	C16306	43569.1	43569.1	331017	217846	226573	270493	ko00942
309	Vladinol D	Lignans and Coumarins	Lignans	C20H22O7	375.14	151.04	374.137	[M+H]+	-	-	9614.94	119228	9614.94	77399.5	48074.7	51849	-
310	pyranojacareubin	Flavonoids	Other Flavonoids	C23H20O6	393.13	357.06	392.126	[M+H]+	78343-62-1	-	36302.8	7260.56	686156	410911	443425	435828	-
311	Theaflavin	Tannins	Proanthocyanidins	C29H24O12	565.13	139.04	564.127	[M+H]+	4670-05-7	-	14081.5	14081.5	155806	73972.6	72887.7	70407.3	-
312	Chrysoeriol-6,8-di-C-glucoside	Flavonoids	Flavones	C28H32O16	625.18	487.12	624.169	[M+H]+	-	-	2376.09	2376.09	11880.5	33805.5	20525.9	21732	-
313	Orientin-7-O-glucoside	Flavonoids	Flavones	C27H30O16	611.16	449.11	610.153	[M+H]+	-	-	7394.2	7394.2	64394.4	45593	52185	36971	-
314	Tricin-4'-O-syringyl alcohol	Flavonoids	Flavones	C26H24O10	497.14	331.08	496.137	[M+H]+	-	-	2218.22	15154.1	16750.4	14658.6	13311.5	11091.1	-
315	Isoliquiritin	Flavonoids	Chalcones	C21H22O9	419.13	257.09	418.126	[M+H]+	5041-81-6	C16978	3284.49	63068.2	16422.5	19909.8	31947.7	39690.7	-
316	5,7,8,3',4'-Pentahydroxy-6-methoxyxanthone	Flavonoids	Other Flavonoids	C16H12O9	349.06	303.05	348.048	[M+H]+	-	-	7588.27	35435.9	19181.3	22825.7	33421.4	26712	-
317	Delphinidin-3-O-rutinoside-7-O-glucoside	Flavonoids	Anthocyanidins	C33H41O21+	773.21	465.1	773.213	[M]+	-	-	8036.2	167924	8036.2	40181	58773.3	56589.1	-
318	Gossypetin-3-O-rutinoside-8-O-rhamnoside	Flavonoids	Flavonols	C33H40O21	773.21	465.1	772.206	[M+H]+	-	-	8036.2	167924	8036.2	40181	58773.3	56589.1	-
319	Azaleatin (5-O-Methylquercetin)	Flavonoids	Flavonols	C16H12O7	317.07	302.04	316.058	[M+H]+	529-51-1	C10022	6282	153361	31410	41524.3	83586.9	55037.5	-
320	3,4',5,6,7-Pentamethoxyflavone	Flavonoids	Flavonols	C20H20O7	373.128	211.024	372.121	[M+H]+	4472-73-5	-	3307.18	28711.4	3307.18	16535.9	17329.6	20906.5	-
321	Orientin-2''-O-rhamnoside	Flavonoids	Flavones	C27H30O15	595.16	449.11	594.159	[M+H]+	-	-	2574.82	2574.82	30746.6	15433.7	12874.1	15974	-
322	Gossypetin-3-O-rutinoside	Flavonoids	Flavonols	C27H30O17	627.16	319.05	626.148	[M+H]+	-	-	5736.88	5736.88	33383.7	44295.6	28684.4	56074.1	-
323	Isomucronulatol	Flavonoids	Other Flavonoids	C17H18O5	303.12	195.09	302.115	[M+H]+	52250-35-8	-	72520.3	362602	72520.3	1.83681e+06	1.64676e+06	1.80713e+06	-
324	Okanin-4'-O-gentiobioside	Flavonoids	Chalcones	C27H32O16	613.175	289.072	612.169	[M+H]+	-	-	3914.58	3914.58	23021.1	19572.9	28396.7	36789	-
325	1-O-p-Hydroxycinnamoyl-3-O-caffeoylglycerol	Phenolic acids	Phenolic acids	C21H20O8	401.12	163.04	400.116	[M+H]+	-	-	2587.44	132598	12937.2	46147	26418.6	56168.1	-
326	Verrucosin	Lignans and Coumarins	Lignans	C20H24O5	345.17	137.06	344.162	[M+H]+	-	-	26917.6	26917.6	258989	134588	151058	255681	-
327	Pectolinarigenin*	Flavonoids	Flavones	C17H14O6	315.09	282.054	314.079	[M+H]+	520-12-7	-	366.943	18703.9	1834.72	12986.1	10532.6	13286.8	-
328	Dihydroxy-dimethoxyflavone*	Flavonoids	Flavones	C17H14O6	315.093	282.055	314.079	[M+H]+	-	-	1653.18	21254.1	1653.18	11397.6	8265.91	12448.1	-
329	Cirsimaritin (4',5-dihydroxy-6,7-dimethoxyflavone)*	Flavonoids	Flavones	C17H14O6	315.09	282.06	314.079	[M+H]+	6601-62-3	C17785	1065.53	20459.7	5327.66	10166.3	9084.33	12885.8	-
330	3-P-Coumaroyl-1-Feruloylglycerol	Phenolic acids	Phenolic acids	C22H22O8	415.14	177.06	414.132	[M+H]+	-	-	7509.9	106449	7509.9	59108.5	45603.9	37549.5	-
331	Paulownin*	Lignans and Coumarins	Lignans	C20H18O7	371.11	149.02	370.105	[M+H]+	13040-46-5	-	73311	797158	73311	369565	366555	395220	-
332	Sesaminol*	Lignans and Coumarins	Lignans	C20H18O7	371.12	149.03	370.105	[M+H]+	74061-79-3	-	5192.28	871410	1038.46	370343	386632	394984	-
333	2'-Hydroxygenistein*	Flavonoids	Isoflavones	C15H10O6	287.06	153.02	286.048	[M+H]+	1156-78-1	C12134	1277.44	6387.19	40243.5	15186.9	21680.1	15203	ko00943
334	Luteolin (5,7,3',4'-Tetrahydroxyflavone)*	Flavonoids	Flavones	C15H10O6	287.06	153.02	286.048	[M+H]+	491-70-3	C01514	1277.44	6387.19	40243.5	15186.9	21680.1	15203	ko00941,ko00944,ko01100,ko01110
335	5,7-Dihydroxy-4-methoxyflavone-3-O-xylose-(1-6)-glucose	Flavonoids	Flavones	C27H30O15	595.19	127.04	594.159	[M+H]+	-	-	72070.8	14414.2	14414.2	1.21045e+06	1.19644e+06	1.08381e+06	-
336	Epicatechin-(4β→8)-epigallocatechin	Flavonoids	Flavanols	C30H26O13	595.15	409.09	594.137	[M+H]+	-	-	28099	5619.8	5619.8	717537	729073	661916	-
337	Isobavachin*	Flavonoids	Flavanones	C20H20O4	325.14	149.03	324.136	[M+H]+	31524-62-6	-	11358.8	146773	11358.8	57238.3	56794.1	57371.2	-
338	Baicalein	Flavonoids	Flavones	C15H10O5	271.06	123.01	270.053	[M+H]+	491-67-8	C10023	7013.72	7013.72	74938.8	35680.7	35859	35068.6	-
339	2,3-(s)-hexahydroxydibenzoyl glucose	Tannins	Tannin	C20H18O14	483.075	277.034	482.07	[M+H]+	-	-	2157.19	10785.9	54644.4	26785.6	20083.8	43464.7	-
340	3',4',7-Trihydroxyflavone	Flavonoids	Flavones	C15H10O5	271.06	243.06	270.053	[M+H]+	2150-11-0	-	2744.66	2744.66	46673.8	13723.3	17277.3	15251.3	-
341	Bergaptol	Lignans and Coumarins	Coumarins	C11H6O4	203.03	147.04	202.027	[M+H]+	486-60-2	C00758	7643.64	1528.73	91072.7	80444.1	42545.4	39440.5	ko00999,ko01110
342	1,2,4,5-tetrahydroxy-7-(hydroxymethyl)anthracene-9,10-dione*	Flavonoids	Other Flavonoids	C15H10O7	303.05	229.05	302.043	[M+H]+	-	-	76804.6	602322	384023	604295	465494	386190	-
343	Kaempferol-3,7-O-diglucoside	Flavonoids	Flavonols	C27H30O16	611.161	287.054	610.153	[M+H]+	25615-14-9	-	9513.86	9513.86	71950.4	48102.7	58931.3	47569.3	-
344	Laricitrin-3-O-xyloside*	Flavonoids	Flavonols	C21H20O12	465.103	333.072	464.096	[M+H]+	-	-	4055.87	32150.4	44699.6	24199.2	29486.8	20279.3	-
345	Delphinidin-3-O-glucoside (Mirtillin)	Flavonoids	Anthocyanidins	C21H21O12+	465.1	303.05	465.103	[M]+	50986-17-9	C12138	37094.4	185472	9.65074e+06	2.97198e+06	2.65421e+06	2.73928e+06	ko00942,ko01110
346	3,3'-O-Dimethylellagic Acid-4'-O-arabinoside	Tannins	Tannin	C21H18O12	463.087	331.046	462.08	[M+H]+	-	-	2936.08	2936.08	15506.5	14680.4	33414.2	29318.4	-
347	Nepetin (5,7,3',4'-Tetrahydroxy-6-methoxyflavone)	Flavonoids	Flavones	C16H12O7	317.07	302.04	316.058	[M+H]+	520-11-6	-	6172.14	6172.14	105010	67386.7	42054	30860.7	-
348	4',6-Dihydroxy-5,7-dimethoxyflavanone	Flavonoids	Flavanones	C17H16O6	317.102	197.045	316.095	[M+H]+	6951-57-1	C14969	1606.98	13992.1	28948.8	14144.8	8034.89	12315.1	-
349	2α,3α-Epoxy-5,7,3',4'-tetrahydroxyflavan-(4β→8)-epicatechin	Tannins	Proanthocyanidins	C30H24O12	577.13	287.06	576.127	[M+H]+	-	-	69211.9	1.97691e+06	346059	530937	583287	601487	-
350	Angelicin	Lignans and Coumarins	Coumarins	C11H6O3	187.04	131.05	186.032	[M+H]+	523-50-2	C09060	1175.44	22942.3	1175.44	5877.22	10690.4	13297	ko00999,ko01110
351	Acetylbyakangelicin	Lignans and Coumarins	Coumarins	C19H20O8	377.12	273.11	376.116	[M+H]+	-	-	4976.8	89630.4	4976.8	34320.4	24884	34979	-
352	Yuanhuanin*	Flavonoids	Flavones	C22H22O11	463.12	301.08	462.116	[M+H]+	83133-14-6	-	17622.4	88112	17622.4	262916	227852	232241	-
353	paratensein-7-O-glucoside*	Flavonoids	Isoflavones	C22H22O11	463.122	301.071	462.116	[M+H]+	-	-	26715	108973	5342.99	129013	130119	119644	-
354	Gancaonin N	Flavonoids	Isoflavones	C21H20O6	369.133	351.123	368.126	[M+H]+	129145-52-4	-	8504.59	125192	42522.9	75820.7	56753.1	49590.2	-
355	Kaempferol-3-O-galactoside-4'-O-glucoside	Flavonoids	Flavonols	C27H30O16	611.159	287.056	610.153	[M+H]+	-	-	11803.7	2360.74	95097.5	60908.9	38387.4	58516.9	-
356	Quercetagetin-3-Methyl Ether	Flavonoids	Flavonols	C16H12O8	333.06	318.037	332.053	[M+H]+	64190-88-1	-	2448.92	2448.92	23190.9	12746.4	12244.6	15648.1	-
357	Quercetin-3-O-(6''-O-p-Coumaroyl)glucoside	Flavonoids	Flavonols	C30H26O14	611.14	147.04	610.132	[M+H]+	-	-	10196.4	102931	10196.4	50981.9	60459	52102.6	-
358	Glycitin	Flavonoids	Isoflavones	C22H22O10	447.129	285.076	446.121	[M+H]+	40246-10-4	C16195	21655.2	21655.2	226329	153722	108276	146559	ko00943
359	Okanin-3',4'-di-O-glucoside	Flavonoids	Chalcones	C27H32O16	613.175	289.071	612.169	[M+H]+	-	-	3402.84	3402.84	36061.6	27582.7	17014.2	28523.7	-
360	Hesperetin-6-C-glucoside-7-O-glucoside	Flavonoids	Flavanones	C28H34O16	627.19	465.2	626.185	[M+H]+	-	-	4336.13	81325.9	4336.13	21680.6	44797	25736.7	-
361	Kaempferol-3-O-arabinoside	Flavonoids	Flavonols	C20H18O10	419.1	287.05	418.09	[M+H]+	-	-	11706.3	133346	11706.3	89427.7	58531.7	64086.4	-
362	Peonidin-3-O-sambubioside	Flavonoids	Anthocyanidins	C27H31O15+	595.16	301.07	595.166	[M]+	-	-	36280.6	7256.12	7256.12	637470	763188	780380	-
363	Catechin-(4alpha→8)-gallocatechin	Flavonoids	Flavanols	C30H26O13	595.14	289.07	594.137	[M+H]+	-	-	48289.2	9657.83	9657.83	887280	997008	964393	-
364	5,7-Dihydroxy-4-methylcoumarin	Lignans and Coumarins	Coumarins	C10H8O4	193.05	91.05	192.042	[M+H]+	2107-76-8	-	30383.3	316179	456200	209630	189738	151916	-
365	Gallocatechin-(4alpha->8)-catechin-(4alpha->8)-catechin	Flavonoids	Flavanols	C45H38O19	883.207	595.144	882.201	[M+H]+	79127-37-0	-	31757.6	31757.6	181604	170217	158788	219647	-
366	1,4-Benzodioxin-6-propanol	Lignans and Coumarins	Lignans	C11H12O3	193.09	105.07	192.078	[M+H]+	-	-	8635.43	8635.43	43630.1	71475.7	77587.1	43177.2	-
367	Rhododendrol	Phenolic acids	Phenolic acids	C10H14O2	167.11	93.07	166.099	[M+H]+	501-96-2	-	12739.8	12739.8	92175.9	63699	99649.9	98188.1	-
368	Sinapinaldehyde	Phenolic acids	Phenolic acids	C11H12O4	209.08	149.06	208.074	[M+H]+	4206-58-0	C05610	29588.8	29588.8	353704	330598	172662	147944	ko00940,ko01100,ko01110
369	Cyanidin-3,5-O-diglucoside (Cyanin)	Flavonoids	Anthocyanidins	C27H31O16+	611.162	287.055	611.161	[M]+	20905-74-2	C08639	16331.9	3266.38	537359	272936	266062	291542	ko00942
370	1-Glycosyloxy-2-hydroxy-4-methoxyxanthone	Flavonoids	Other Flavonoids	C20H20O10	421.113	259.1	420.106	[M+H]+	-	-	2740.01	42523.2	2740.01	27656.8	14884.5	13700.1	-
371	5,7,4'-Trihydroxy-6,8-dimethoxyisoflavone-7-O-galactoside-rhamnose	Flavonoids	Isoflavones	C29H34O17	655.187	331.08	654.18	[M+H]+	-	-	17387.6	17387.6	86938	173981	115057	115118	-
372	3-O-Feruloylquinic acid	Phenolic acids	Phenolic acids	C17H20O9	369.12	177.05	368.111	[M+H]+	1899-29-2	-	2888.86	28227.4	19115.4	30455.4	14444.3	21696.2	-
373	Gossypetin-3-O-glucuronide-8-O-glucoside	Flavonoids	Flavonols	C27H28O19	657.13	495.09	656.122	[M+H]+	-	-	17690.7	17690.7	216032	92754.5	88453.4	91099.1	-
374	Chrysoeriol-7-O-glucuronide*	Flavonoids	Flavones	C22H20O12	477.103	301.071	476.096	[M+H]+	-	-	2082.23	10411.2	2082.23	21763.1	19125.3	18834.5	-
375	Amoenin	Flavonoids	Flavonols	C21H20O11	449.11	287.06	448.101	[M+H]+	-	-	298366	1.35759e+06	1.37195e+07	3.25528e+06	3.52423e+06	3.6175e+06	-
376	Pelargonidin-3-O-(3'',6''-O-dimalonylglucoside)	Flavonoids	Anthocyanidins	C27H25O16+	605.11	271.06	605.114	[M]+	-	C16288	1476.34	7381.69	1476.34	19029.2	16162.6	12373	ko00942
377	Prunetin-5-O-glucoside	Flavonoids	Isoflavones	C22H22O10	447.129	285.075	446.121	[M+H]+	-	-	5630.1	48141.2	28150.5	44793.7	48201.2	39814.2	-
378	Ayanin (3',5-Dihydroxy-3,4',7-Trimethoxyflavone)	Flavonoids	Flavones	C18H16O7	345.096	330.074	344.09	[M+H]+	572-32-7	C04444	1573.09	19772.1	1573.09	8130.06	7865.46	11737.7	ko00944,ko01110
379	Aesculitannin B	Tannins	Tannin	C45H36O18	865.19	713.15	864.19	[M+H]+	-	-	9152.68	160273	9152.68	63139.4	45763.4	69262.2	-
380	Rhapontin	Others	Stilbene	C21H24O9	421.15	259.1	420.142	[M+H]+	155-58-8	C10288	28269.3	141347	28269.3	250465	225446	183478	-
381	7-Methoxy-6-methyldihydrocoumarin	Lignans and Coumarins	Coumarins	C11H12O3	193.08	105.07	192.078	[M+H]+	-	-	21160.5	105802	753898	323916	359760	309952	-
382	Myricetin-3-O-rutinoside*	Flavonoids	Flavonols	C27H30O17	627.156	319.046	626.148	[M+H]+	-	-	2905.65	2905.65	54476.5	14528.3	17798	29812.9	-
383	Myricetin-3-O-galactoside-3'-O-rhamnoside*	Flavonoids	Flavonols	C27H30O17	627.156	319.046	626.148	[M+H]+	-	-	2905.65	2905.65	54476.5	14528.3	17798	29812.9	-
384	Genkwanin-6-C-(2''-O-apiosyl)glucoside	Flavonoids	Flavones	C27H30O14	579.17	447.13	578.164	[M+H]+	-	-	2497.44	2497.44	12487.2	14555.9	24552.3	17314.5	-
385	Phellodendroside	Flavonoids	Flavanonols	C26H30O11	519.19	357.13	518.179	[M+H]+	40451-69-2	-	15140.8	15140.8	107950	75703.9	128834	104631	-
386	Luteolin-8-C-glucoside (Orientin)	Flavonoids	Flavones	C21H20O11	449.11	299.05	448.101	[M+H]+	28608-75-5	C10114	3483.99	99364.2	3483.99	20174.8	17419.9	24669.4	-
387	Diosmetin-7-O-rutinoside (Diosmin)	Flavonoids	Flavones	C28H32O15	609.181	301.079	608.174	[M+H]+	520-27-4	C10039	1580.41	7902.04	8026.42	28354.9	11099.7	26087.7	-
388	7,4'-Dimethoxy-5-hydroxyflavone	Flavonoids	Other Flavonoids	C17H16O5	301.106	123.043	300.1	[M+H]+	-	-	2405.04	2405.04	43675.2	26470.5	12025.2	16737.8	-
389	Apigenin-7-O-neohesperidoside (Rhoifolin)*	Flavonoids	Flavones	C27H30O14	579.169	271.07	578.164	[M+H]+	17306-46-6	C12627	47604.8	47604.8	238024	381358	429145	460916	ko00944
390	Genistein-7-O-galactoside-rhamnose*	Flavonoids	Isoflavones	C27H30O14	579.17	271.06	578.164	[M+H]+	-	-	47604.8	47604.8	238024	381358	429145	460916	-
391	Apigenin-7-O-(6''-p-Coumaryl)glucoside	Flavonoids	Flavones	C30H26O12	579.15	271.06	578.142	[M+H]+	-	-	47604.8	47604.8	238024	381358	429145	460916	-
392	Okanin-4'-O-(6''-O-malonyl)glucoside	Flavonoids	Chalcones	C24H24O14	537.125	289.072	536.117	[M+H]+	-	-	2643.6	13218	92475.2	40653.7	40680.5	38146.4	-
393	Syringetin-7-O-glucoside*	Flavonoids	Flavonols	C23H24O13	509.13	347.08	508.122	[M+H]+	-	-	57386.9	57386.9	1.1012e+06	295487	341616	286935	-
394	Vitexin-2''-O-rhamnoside	Flavonoids	Flavones	C27H30O14	579.17	433.11	578.164	[M+H]+	64820-99-1	C12628	3701.65	39838.6	18508.2	37397.6	39448.5	42231.2	ko00944
395	Chrysin-7-O-glucoside	Flavonoids	Flavones	C21H20O9	417.12	255.06	416.111	[M+H]+	31025-53-3	-	1495.25	35909.9	17255.6	7476.25	15576.2	19422.1	-
396	Epiafzelechin	Flavonoids	Flavanols	C15H14O5	275.09	107.05	274.084	[M+H]+	24808-04-6	C12128	20116.5	4023.31	125281	81163.4	67672.1	92686.3	ko00941,ko01110
397	1,3,5,6-Tetrahydroxyxanthone	Flavonoids	Other Flavonoids	C13H8O6	261.038	215.033	260.032	[M+H]+	5084-31-1	-	162691	3916.34	3916.34	24285.2	19581.7	22142	-
398	cya-suc-glu	Flavonoids	Anthocyanidins	C25H25O14+	549.125	287.05	549.124	[M]+	-	-	3029.66	3029.66	64954	16484.4	15148.3	33196.2	-
399	6-C-Methylquercetin-3-O-glucoside*	Flavonoids	Flavonols	C22H22O12	479.12	317.07	478.111	[M+H]+	-	-	53699.4	447408	10739.9	380701	425587	313547	-
400	3'-O-Methyltricetin-7-O-glucoside*	Flavonoids	Flavones	C22H22O12	479.12	317.07	478.111	[M+H]+	-	-	53699.4	447408	10739.9	380701	425587	313547	-
401	3,3',4',5',7-Pentahydroxyflavone; Robinetin	Flavonoids	Flavonols	C15H10O7	303.05	137.02	302.043	[M+H]+	490-31-3	C10177	61984	681240	61984	479524	309920	448621	-
402	6-Hydroxyluteolin 7-glucoside	Flavonoids	Flavones	C21H20O12	465.1	303.05	464.096	[M+H]+	-	C17763	123411	2.83416e+07	24682.3	1.05253e+07	1.11818e+07	1.15564e+07	-
403	Protocatechuic Acid Methyl Ester	Phenolic acids	Phenolic acids	C8H8O4	167.04	108.02	168.042	[M-H]-	2150-43-8	-	43478.8	5.08603e+06	4.8626e+06	3.97649e+06	3.6041e+06	1.63128e+06	-
404	Tamarixetin-3-O-rutinoside	Flavonoids	Flavonols	C28H32O16	623.16	315.05	624.169	[M-H]-	-	-	44937.4	3.93465e+06	106674	1.6021e+06	1.53958e+06	880980	-
405	Quercetin-3-O-arabinoside	Flavonoids	Flavonols	C20H18O11	433.08	300.03	434.085	[M-H]-	22255-13-6	-	41707.6	2.11456e+07	86011.6	4.77309e+06	6.74884e+06	1.01975e+07	-
406	Sinapic acid	Phenolic acids	Phenolic acids	C11H12O5	223.06	193.02	224.069	[M-H]-	530-59-6	C00482	184188	1.12807e+06	116140	532834	578342	452348	ko00940,ko01100,ko01110
407	4,7,9,9'-Tetrahydroxy-3,3'-dimethoxy-8-O-4'-neolignan	Lignans and Coumarins	Lignans	C20H26O7	377.16	329.14	378.168	[M-H]-	-	-	8959	496491	178441	334051	426557	390594	-
408	4-Hydroxybenzoylmalic acid	Phenolic acids	Phenolic acids	C11H10O7	253.04	137.02	254.043	[M-H]-	-	-	22080.4	77877.5	42405.9	40849.1	44960.2	36191.2	-
409	Isoferulic Acid*	Phenolic acids	Phenolic acids	C10H10O4	193.051	134.037	194.058	[M-H]-	25522-33-2	C10470	134495	1.33379e+07	1.18317e+06	3.45379e+06	6.97052e+06	5.43434e+06	-
410	Ferulic acid*	Phenolic acids	Phenolic acids	C10H10O4	193.05	134.04	194.058	[M-H]-	537-98-4	C01494	134495	1.33379e+07	1.18317e+06	3.45379e+06	5.62428e+06	7.48848e+06	ko00940,ko01100,ko01110
411	Tetrahydrocurcumin	Phenolic acids	Phenolic acids	C21H24O6	371.15	235.1	372.157	[M-H]-	36062-04-1	-	7302.04	165571	10378.2	64148	62761.8	51017.1	-
412	Catechin-(4alpha->8)-catechin-(4alpha->6)-catechin	Flavonoids	Flavanols	C45H38O18	865.2	407.1	866.206	[M-H]-	-	-	12906.5	815770	1.56044e+06	1.3948e+06	1.14623e+06	835178	-
413	4-(3,4,5-Trihydroxybenzoxy)benzoic acid	Phenolic acids	Phenolic acids	C14H10O7	289.04	137.02	290.043	[M-H]-	-	-	275853	445414	3.67524e+06	1.74939e+06	1.29526e+06	923857	-
414	Procyanidin C1	Tannins	Proanthocyanidins	C45H38O18	865.2	577.14	866.206	[M-H]-	37064-30-5	C17624	84371.8	791927	1.07021e+06	1.32847e+06	1.15127e+06	794264	-
415	Procyanidin C2	Tannins	Proanthocyanidins	C45H38O18	865.2	713.16	866.206	[M-H]-	37064-31-6	-	12234	497808	777299	652727	654975	340113	-
416	Caffeic acid	Phenolic acids	Phenolic acids	C9H8O4	179.03	135.05	180.042	[M-H]-	331-39-5	C01197	155632	2.9404e+06	722816	1.09931e+06	1.25915e+06	1.33028e+06	ko00940,ko01100,ko01110
417	Gambiriin A1	Tannins	Tannin	C30H28O12	579.15	289.072	580.158	[M-H]-	76250-49-2	C17772	33982	76644.1	1.40352e+06	813458	655859	383951	-
418	Arecatannin C1	Tannins	Tannin	C45H38O18	865.198	575.118	866.206	[M-H]-	87727-69-3	C17897	27188	916983	1.14321e+06	1.08776e+06	1.04633e+06	1.18286e+06	-
419	Epitheaflavic acid-3'-Gallate	Flavonoids	Flavanols	C28H20O14	579.078	289.073	580.085	[M-H]-	34218-97-8	-	28560.7	54916.7	2.07257e+06	305646	604357	396169	-
420	Aromadendrin-7-O-glucoside*	Flavonoids	Flavanonols	C21H22O11	449.11	287.06	450.116	[M-H]-	28189-90-4	-	332209	1.36645e+06	6.98363e+06	4.15789e+06	4.04171e+06	2.83697e+06	-
421	Neocarthamin*	Flavonoids	Flavanones	C21H22O11	449.11	287.06	450.116	[M-H]-	-	C17675	271013	1.34471e+06	7.09477e+06	4.56715e+06	4.53149e+06	2.82247e+06	-
422	Phloretin-2'-O-(6''-O-xylosyl)glucoside	Flavonoids	Chalcones	C26H32O14	567.17	273.08	568.179	[M-H]-	-	-	393141	1.23248e+06	992587	1.23052e+06	1.79937e+06	2.88732e+06	-
423	2,3,5,4'-Tetrahydroxystilbene-2-O-xyloside	Others	Stilbene	C19H20O8	375.11	243.1	376.116	[M-H]-	-	-	398520	440827	158247	392525	384019	392608	-
424	Quercetin-3-O-rhamnoside(Quercitrin)	Flavonoids	Flavonols	C21H20O11	447.093	301.04	448.101	[M-H]-	522-12-3	C01750	447655	2.47519e+07	4.12528e+06	1.05643e+07	1.07662e+07	5.17504e+06	ko00944
425	6-Geranylnaringenin; Mimulone; Bonannione A	Flavonoids	Flavanones	C25H28O5	407.187	407.192	408.194	[M-H]-	97126-57-3	-	36656.6	56764.7	277546	121717	130008	130229	-
426	Saikolignanoside A	Lignans and Coumarins	Lignans	C26H34O11	521.2	329.14	522.21	[M-H]-	-	-	50387.4	474169	578062	713806	901211	939826	-
427	Tricin-7-O-saccharic acid	Flavonoids	Flavones	C23H22O14	521.09	329.2	522.101	[M-H]-	-	-	23240.5	279657	293328	424601	552331	593588	-
428	2-(Formylamino)benzoic acid	Phenolic acids	Phenolic acids	C8H7NO3	164.04	120.05	165.043	[M-H]-	3342-77-6	C05653	245729	3.04464e+06	1.20748e+06	1.61762e+06	1.56038e+06	1.24468e+06	ko00380,ko01100
429	Catechin gallate*	Flavonoids	Flavanols	C22H18O10	441.08	169.01	442.09	[M-H]-	130405-40-2	-	51905.5	87297.9	97790.4	74269.3	89615.7	43104.4	-
430	Phenylpyruvic acid	Phenolic acids	Phenolic acids	C9H8O3	163.04	91.06	164.047	[M-H]-	156-06-9	C00166	31783.4	273606	100176	204627	157931	103850	ko00360,ko00400,ko00470,ko00960,ko01100,ko01110,ko01210,ko01230
431	Epicatechin gallate*	Flavonoids	Flavanols	C22H18O10	441.08	169.02	442.09	[M-H]-	1257-08-5	-	51905.5	87297.9	97790.4	74269.3	89615.7	43104.4	-
432	Manglieside D	Lignans and Coumarins	Lignans	C26H34O11	521.2	329.14	522.21	[M-H]-	-	-	23240.5	279657	293328	424601	552331	593588	-
433	3-Hydroxycinnamic Acid*	Phenolic acids	Phenolic acids	C9H8O3	163.045	119.054	164.047	[M-H]-	14755-02-3	C12621	2.81896e+06	2.35838e+07	7.2297e+06	7.12943e+06	1.04905e+07	1.35159e+07	ko00360,ko01100
434	α-Hydroxycinnamic Acid*	Phenolic acids	Phenolic acids	C9H8O3	163.04	119.05	164.047	[M-H]-	5801-57-0	C02763	2.81896e+06	2.35838e+07	7.2297e+06	7.12943e+06	1.04905e+07	1.35159e+07	ko00360,ko01100
435	2-Hydroxycinnamic acid*	Phenolic acids	Phenolic acids	C9H8O3	163.04	119.05	164.047	[M-H]-	583-17-5	C01772	2.62307e+06	2.33306e+07	8.23415e+06	9.23939e+06	6.90513e+06	1.7213e+07	ko00360,ko00999,ko01100,ko01110
436	2-Hydroxy-3-phenylpropanoic acid	Phenolic acids	Phenolic acids	C9H10O3	165.06	103.06	166.063	[M-H]-	7326-19-4	C05607	367298	455091	1.43013e+06	614704	697260	242552	ko00360,ko00960,ko01100,ko01110
437	3-(4-Hydroxyphenyl)-propionic acid*	Phenolic acids	Phenolic acids	C9H10O3	165.06	119.05	166.063	[M-H]-	501-97-3	C01744	194407	733376	770256	1.16214e+06	856684	837172	ko01100
438	DL-3-Phenyllactic acid*	Phenolic acids	Phenolic acids	C9H10O3	165.06	119.05	166.063	[M-H]-	828-01-3	-	183612	445737	458601	357969	407442	430196	-
439	4-Hydroxybenzoic acid 4-(6-O-sulfo)glucopyranoside	Phenolic acids	Phenolic acids	C13H16O11S	379.03	241	380.041	[M-H]-	-	-	22853.5	150467	339222	189658	236358	199682	-
440	8-Methoxykaempferol-7-O-rhamnoside	Flavonoids	Flavonols	C22H22O11	461.11	315.052	462.116	[M-H]-	-	-	9980.59	52294.1	21614.7	34187.3	28173.7	50043	-
441	Kaempferol-7-O-rhamnoside	Flavonoids	Flavonols	C21H20O10	431.1	285.04	432.106	[M-H]-	20196-89-8	-	21119.1	309211	444421	395487	406435	307899	-
442	Kaempferol-3-O-rhamnoside (Afzelin)(Kaempferin)	Flavonoids	Flavonols	C21H20O10	431.1	285.04	432.106	[M-H]-	482-39-3	C16911	16461.8	280708	328900	369693	280597	309941	ko00944
443	Prunetin-4'-O-glucoside(Prunitrin)*	Flavonoids	Isoflavones	C22H22O10	445.11	283.06	446.121	[M-H]-	154-36-9	-	26158.6	250710	1.73476e+06	1.00425e+06	970250	738664	-
444	Trifolirhizin (Maackiain-3-O-glucoside)*	Flavonoids	Isoflavones	C22H22O10	445.11	283.06	446.121	[M-H]-	6807-83-6	C10538	41144.3	255001	2.15315e+06	1.34645e+06	1.09637e+06	973754	ko00943
445	Maesopsin*	Flavonoids	Aurones	C15H12O6	287.05	125.03	288.063	[M-H]-	5989-16-2	C22553	17235.6	518279	428767	440479	384215	306933	ko01100
446	Drimiopsin C*	Flavonoids	Other Flavonoids	C15H12O6	287.05	125.02	288.063	[M-H]-	773850-90-1	-	17235.6	518279	428767	440479	384215	306933	-
447	Nectandrin B	Lignans and Coumarins	Lignans	C20H24O5	343.16	328.13	344.162	[M-H]-	74683-16-2	-	11051.8	133009	2.21656e+06	1.10318e+06	956194	884395	-
448	Tricin-7-O-(2''-feruloyl)glucuronide	Flavonoids	Flavones	C33H30O16	681.146	329.069	682.153	[M-H]-	-	-	57064.8	327629	141826	242830	228899	265931	-
449	Tricin-4'-O-[β-guaiacyl-(9''-O-p-coumaroyl)glycerol]ether	Flavonoids	Flavones	C36H32O13	671.177	329.069	672.184	[M-H]-	-	-	925984	102737	111659	978050	1.20196e+06	804180	-
450	Tricin-5-O-Feruloyl-7-O-syringylalcoholether	Flavonoids	Flavones	C36H32O13	671.198	329.069	672.184	[M-H]-	-	-	925984	102737	111659	978050	1.20196e+06	804180	-
451	5-O-p-Coumaroylquinic acid O-glucoside	Phenolic acids	Phenolic acids	C22H28O13	499.15	163.1	500.153	[M-H]-	-	-	16353.1	26027.1	104549	57925.1	66695.5	42268.8	-
452	Tetrahydroswertianolin	Flavonoids	Other Flavonoids	C20H24O11	439.122	277.068	440.132	[M-H]-	189289-76-7	-	9413.18	44340.8	49500.4	58355.6	42414.5	38148.9	-
453	Demethyl coniferin	Phenolic acids	Phenolic acids	C15H20O8	327.11	165.05	328.116	[M-H]-	-	-	2.13074e+06	5.67855e+06	2.81933e+07	1.43492e+07	1.39589e+07	1.16949e+07	-
454	Glucosyloxybenzoic acid*	Phenolic acids	Phenolic acids	C13H16O8	299.08	137.02	300.084	[M-H]-	-	-	147412	1.67764e+06	309872	673412	531781	630838	-
455	1-O-Salicyloyl-β-D-glucose*	Phenolic acids	Phenolic acids	C13H16O8	299.08	137.02	300.084	[M-H]-	60517-74-0	-	147412	1.67764e+06	309872	673412	531781	630838	-
456	Isodunnianin	Lignans and Coumarins	Lignans	C24H30O8	445.19	59.01	446.194	[M-H]-	144923-90-0	-	95880.7	26568.1	49139.5	42449.3	46659.4	39966.9	-
457	Epicatechin-(3'-O-7'')-epiafzelechin*	Flavonoids	Flavanols	C30H26O11	561.14	289.07	562.148	[M-H]-	-	-	8487	45989	105348	87208.4	85002.3	37142	-
458	Syringic acid	Phenolic acids	Phenolic acids	C9H10O5	197.05	123.01	198.053	[M-H]-	530-57-4	C10833	19105.4	423466	81437.7	125097	114687	115355	-
459	8-[2-(3,4-dihydroxyphenyl)-3,5,7-trihydroxy-3,4-dihydro-2h-1-benzopyran-4-yl]-2-(4-hydroxyphenyl)-3,4-dihydro-2h-1-benzopyran-3,5,7-triol*	Flavonoids	Flavanols	C30H26O11	561.14	289.074	562.148	[M-H]-	-	-	18125.7	113956	129460	97338	165818	159467	-
460	Vanillic acid	Phenolic acids	Phenolic acids	C8H8O4	167.03	108.02	168.042	[M-H]-	121-34-6	C06672	32814.7	960905	178775	188150	268352	291528	-
461	2,6-dimethoxybenzene-1,4-diol 1-O-β-D-glucopyranoside*	Phenolic acids	Phenolic acids	C14H20O9	331.1	153.02	332.111	[M-H]-	-	-	254313	2.86503e+06	470559	1.28832e+06	1.28823e+06	1.20919e+06	-
462	Koaburaside*	Phenolic acids	Phenolic acids	C14H20O9	331.1	153.02	332.111	[M-H]-	41653-73-0	-	254313	2.86503e+06	470559	1.28832e+06	1.28823e+06	1.20919e+06	-
463	Methyl 3-O-Beta-Glucopyranosyl-Gallate	Phenolic acids	Phenolic acids	C14H18O10	345.08	183.03	346.09	[M-H]-	-	-	39525.2	411133	465960	361022	328471	302108	-
464	Artocarpanone	Flavonoids	Flavanones	C16H14O6	301.07	151	302.079	[M-H]-	-	-	14358.9	4.0079e+06	348446	2.37764e+06	2.73475e+06	2.13019e+06	-
465	2',3',4',5,7-pentahydroxyflavone*	Flavonoids	Flavones	C15H10O7	301.04	151	302.043	[M-H]-	-	-	25954.7	5.28063e+06	387553	3.13112e+06	3.20716e+06	3.06614e+06	-
466	Morin*	Flavonoids	Flavonols	C15H10O7	301.04	151	302.043	[M-H]-	480-16-0	C10105	14358.9	4.0079e+06	348446	2.37764e+06	2.73475e+06	2.13019e+06	-
467	1,2,4,5,8-pentahydroxy-6-methylanthracene-9,10-dione*	Flavonoids	Other Flavonoids	C15H10O7	301.037	151.005	302.043	[M-H]-	-	-	14358.9	4.0079e+06	348446	2.37764e+06	2.73475e+06	2.13019e+06	-
468	2-β-D-Glucopyranosyloxy-5-hydroxyphenylacetic acidmethylester	Phenolic acids	Phenolic acids	C15H20O9	343.1	181.05	344.111	[M-H]-	-	-	19422.3	207369	66395	113209	96958.1	96021.6	-
469	Cryptochlorogenic acid (4-O-Caffeoylquinic acid)*	Phenolic acids	Phenolic acids	C16H18O9	353.09	191.06	354.095	[M-H]-	905-99-7	-	11394.5	153634	68853.7	68851.5	121507	101047	-
470	Taxifolin-2-O-glucoside	Flavonoids	Flavanonols	C21H22O12	465.1	303.05	466.111	[M-H]-	-	-	25831.5	229447	346082	386248	371727	317522	-
471	1-O-p-Coumaroyl-β-D-glucose*	Phenolic acids	Phenolic acids	C15H18O8	325.09	163.04	326.1	[M-H]-	7139-64-2	C16827	1.75094e+06	5.2181e+06	1.22813e+06	2.32207e+06	2.38028e+06	2.56792e+06	-
472	p-Coumaric acid-4-O-glucoside*	Phenolic acids	Phenolic acids	C15H18O8	325.09	163.04	326.1	[M-H]-	117405-48-8	C06739	1.75094e+06	5.2181e+06	1.22813e+06	2.32207e+06	2.38028e+06	2.56792e+06	-
473	Naringenin (5,7,4'-Trihydroxyflavanone)*	Flavonoids	Flavanones	C15H12O5	271.061	151.004	272.068	[M-H]-	480-41-1	C00509	20868.6	723827	2.78754e+06	1.3224e+06	1.35399e+06	1.05592e+06	ko00941,ko00943,ko01100,ko01110
474	3,5,7-Trihydroxyflavanone (Pinobanksin)*	Flavonoids	Flavanonols	C15H12O5	271.06	151	272.068	[M-H]-	548-82-3	C09826	20868.6	723827	2.78754e+06	1.3224e+06	1.35399e+06	1.05592e+06	ko00941
475	3,5-Dihydroxy-4-methoxybenzoic acid; 4-O-Methylgallic Acid*	Phenolic acids	Phenolic acids	C8H8O5	183.03	124.02	184.037	[M-H]-	4319-02-2	-	26162.8	42518.8	1.31856e+06	1.10714e+06	831849	1.12176e+06	-
476	3-Hydroxy-4-isopropylbenzylalcohol-3-O-glucoside	Phenolic acids	Phenolic acids	C16H24O7	327.14	165.09	328.152	[M-H]-	-	-	39811.8	265236	367136	182346	213544	250855	-
477	Quercetin-3',4'-dimethyl ether*	Flavonoids	Flavonols	C17H14O7	329.066	314.06	330.074	[M-H]-	3306-29-4	-	22487.9	119705	4.78033e+06	1.59522e+06	1.62712e+06	1.42562e+06	-
478	5'-Glucosyloxyjasmanic acid	Phenolic acids	Phenolic acids	C18H28O9	387.17	207.1	388.173	[M-H]-	-	-	63420.5	100212	753796	504741	452994	446212	-
479	Isolariciresinol-9'-O-glucoside*	Lignans and Coumarins	Lignans	C26H34O11	521.2	359.15	522.21	[M-H]-	63358-12-3	-	29162.3	419531	182159	194261	199242	290203	-
480	Episyringaresinol*	Lignans and Coumarins	Lignans	C22H26O8	417.15	181.06	418.163	[M-H]-	51152-20-6	-	26471.5	817839	268798	343946	444878	436348	-
481	Lirioresinol A*	Lignans and Coumarins	Lignans	C22H26O8	417.155	181.04	418.163	[M-H]-	-	-	26471.5	817839	268798	343946	444878	436348	-
482	Androsin	Phenolic acids	Phenolic acids	C15H20O8	327.11	165.05	328.116	[M-H]-	531-28-2	-	241312	587540	131513	264026	197703	193575	-
483	Chrysin	Flavonoids	Flavones	C15H10O4	253.05	209.069	254.058	[M-H]-	480-40-0	C10028	165742	235953	240492	205475	186246	152277	ko00941
484	4-Methoxycinnamic acid	Phenolic acids	Phenolic acids	C10H10O3	177.06	133.07	178.063	[M-H]-	830-09-1	-	21249.5	25580.3	40056.1	30314.2	28000.2	20759.2	-
485	(1R,2S)-2-[4-[(3R,3aR,6R,6aS)-3-(4-Hydroxy-3,5-dimethoxyphenyl)-1,3,3a,4,6,6a-hexahydrofuro[3,4-c]furan-6-yl]-2,6-dimethoxyphenoxy]-1-(4-hydroxy-3,5-dimethoxyphenyl)propane-1,3-diol	Lignans and Coumarins	Lignans	C33H40O13	643.24	595.22	644.247	[M-H]-	-	-	15703.7	269503	62410.9	158913	175787	136364	-
486	9,11-dimethoxy-2h-[1,3]dioxolo[4,5-b]xanthen-10-one*	Flavonoids	Other Flavonoids	C16H12O6	299.06	284.03	300.063	[M-H]-	-	-	10822.8	206782	382552	252619	269792	204694	-
487	Diosmetin (5,7,3'-Trihydroxy-4'-methoxyflavone)*	Flavonoids	Flavones	C16H12O6	299.06	284.03	300.063	[M-H]-	520-34-3	C10038	10822.8	206782	382552	252619	269792	204694	-
488	Pinoresinol*	Lignans and Coumarins	Lignans	C20H22O6	357.134	151.038	358.142	[M-H]-	487-36-5	C05366	13426.8	450622	546739	440625	400378	461662	ko00999,ko01100,ko01110
489	Epipinoresinol*	Lignans and Coumarins	Lignans	C20H22O6	357.13	151.04	358.142	[M-H]-	24404-50-0	-	13426.8	450622	546739	440625	400378	461662	-
490	Propyl 4-hydroxybenzoate	Phenolic acids	Phenolic acids	C10H12O3	179.07	92.03	180.079	[M-H]-	94-13-3	-	88117.4	35918	69525.9	42962.2	29219.6	32178.2	-
491	Mucic acid Dimethyl Ester	Phenolic acids	Phenolic acids	C8H14O8	237.06	87.01	238.069	[M-H]-	-	-	482831	1.41895e+06	184369	570164	571619	427650	-
492	Anthranilate-1-O-Sophoroside	Phenolic acids	Phenolic acids	C19H27NO12	460.15	117.9	461.153	[M-H]-	-	-	5.53906e+06	134639	878965	1.75327e+06	1.60502e+06	1.36984e+06	-
493	2-Hydroxyphenylacetic acid	Phenolic acids	Phenolic acids	C8H8O3	151.04	107.05	152.047	[M-H]-	614-75-5	C05852	15512.8	28679.6	46337.4	32557	78726.6	40966.8	ko00360,ko01100
494	Procyanidin B4	Tannins	Proanthocyanidins	C30H26O12	577.14	407.08	578.142	[M-H]-	29106-51-2	C10238	17048.7	292272	610621	477672	661459	994463	-
495	naringenin 5-glucoside*	Flavonoids	Flavones	C21H22O10	433.11	271.06	434.121	[M-H]-	-	-	270507	1.63586e+06	2.684e+06	2.97586e+06	2.93767e+06	3.29107e+06	-
496	Trans-Ferulic Acid 1'-O-[Apiosyl-(1->6)-Glucosyl] Ester	Phenolic acids	Phenolic acids	C21H28O13	487.15	193.05	488.152	[M-H]-	-	-	34727.1	142141	37550.7	56540.9	55197.9	51420	-
497	Trans-Ferulic Acid 4-O-[Apiosyl-(1->6)-Glucosyl] Ester	Phenolic acids	Phenolic acids	C21H28O13	487.15	193.05	488.152	[M-H]-	-	-	34727.1	142141	37550.7	56540.9	55197.9	51420	-
498	Fisetinidol-(4α,6)-gallocatechin	Flavonoids	Flavanols	C30H26O12	577.135	125.024	578.142	[M-H]-	1262536-83-3	-	214670	794013	4.2208e+06	2.58025e+06	2.31596e+06	2.44507e+06	-
499	1-O-Vanilloyl-D-Glucose	Phenolic acids	Phenolic acids	C14H18O9	329.11	167.03	330.095	[M-H]-	-	C20470	110121	4.42916e+06	728483	1.33465e+06	877660	1.48476e+06	-
500	Quercetin-3-O-robinobioside	Flavonoids	Flavonols	C27H30O16	609.15	300.03	610.153	[M-H]-	52525-35-6	-	204419	4.8953e+07	285175	2.9018e+07	3.1933e+07	3.46397e+07	-
501	Protocatechuic acid-4-O-glucoside*	Phenolic acids	Phenolic acids	C13H16O9	315.07	153.02	316.079	[M-H]-	-	-	163347	2.16469e+06	675238	883757	1.07568e+06	894052	-
502	1-O-Gentisoyl-β-D-glucoside*	Phenolic acids	Phenolic acids	C13H16O9	315.07	153.02	316.079	[M-H]-	23445-11-6	-	163347	2.16469e+06	675238	883757	1.07568e+06	894052	-
503	Digallic acid methyl ester	Phenolic acids	Phenolic acids	C15H12O9	335.04	183.03	336.048	[M-H]-	-	-	43940.4	47060	96496.5	54975.4	54961.7	86767.8	-
504	Secoisolariciresinol 4-O-glucoside	Lignans and Coumarins	Lignans	C26H36O11	523.22	361.14	524.226	[M-H]-	-	-	172779	2.851e+06	316204	1.03033e+06	1.14949e+06	948812	-
505	2-Phenylethyl beta-primeveroside	Phenolic acids	Phenolic acids	C19H28O10	415.16	89.02	416.168	[M-H]-	129932-48-5	-	158425	598932	954795	655489	709137	725009	-
506	Glucosyringic acid	Phenolic acids	Phenolic acids	C15H20O10	359.1	197.05	360.106	[M-H]-	33228-65-8	-	45093	1.87934e+06	332925	634766	593871	529105	-
507	Dihydroferulic acid glucoside	Phenolic acids	Phenolic acids	C16H22O9	357.12	195.07	358.126	[M-H]-	-	-	46727.7	121251	118488	109915	100996	91160.5	-
508	Vanillic acid glucoside	Phenolic acids	Phenolic acids	C14H18O9	329.09	167.03	330.095	[M-H]-	32142-31-7	-	46894.8	824359	414085	279741	462374	438840	-
509	3-methoxy-4-((3,4,5-trihydroxy-6-((sulfooxy)methyl)tetrahydro-2H-pyran-2-yl)oxy)benzoic acid	Phenolic acids	Phenolic acids	C14H18O12S	409.04	241.01	410.052	[M-H]-	-	-	46723.3	1.7442e+06	503973	546426	538707	458840	-
510	5,7-Dihydroxy-2'-methoxy-3',4'-methyleneoxydihydroisoflavone	Flavonoids	Isoflavones	C17H14O7	329.066	299.018	330.074	[M-H]-	-	-	8400.4	59806.6	27111	32061	31700.5	21211.1	-
511	Trachelogenin	Lignans and Coumarins	Lignans	C21H24O7	387.14	329.14	388.152	[M-H]-	34209-69-3	C10891	132018	132578	54133.7	116485	120008	127119	-
512	Eucalyptin (5-Hydroxy-7,4'-dimethoxy-6,8-dimethylflavone)	Flavonoids	Flavones	C19H18O5	325.108	293.082	326.115	[M-H]-	3122-88-1	-	14215.2	2.74928e+06	371457	1.36107e+06	1.34508e+06	1.12211e+06	-
513	Arbutin	Phenolic acids	Phenolic acids	C12H16O7	271.08	108.02	272.09	[M-H]-	497-76-7	C06186	18000.5	28482.8	9824.88	16077.6	16914.7	15911.6	ko00010
514	Syringaresinol	Lignans and Coumarins	Lignans	C22H26O8	417.16	402.1	418.163	[M-H]-	21453-71-4	C10889	5968.5	217361	84275.5	96199.8	89515.7	93892.1	-
515	(7'S,8R,8'R)-3,5'-dimethoxy-3',4,9'-trihydroxy-7',9-epoxy-8,8'-lignan	Lignans and Coumarins	Lignans	C20H24O6	359.15	329.14	360.157	[M-H]-	-	-	15133.3	179615	282042	157490	202094	157911	-
516	Homovanillic acid sulfate*	Phenolic acids	Phenolic acids	C9H10O7S	261.007	181.052	262.015	[M-H]-	38339-06-9	-	215737	571147	369159	295966	344340	319798	-
517	Tichocarpol A*	Phenolic acids	Phenolic acids	C9H10O7S	261.01	181.05	262.015	[M-H]-	-	-	215737	571147	369159	295966	344340	319798	-
518	4-Hydroxybenzoic acid	Phenolic acids	Phenolic acids	C7H6O3	137.02	93.03	138.032	[M-H]-	99-96-7	C00156	499046	2.24181e+06	5.21066e+06	2.66291e+06	3.62484e+06	2.94159e+06	ko00130,ko00790,ko01100,ko01110,ko01240
519	Methyl gallate*	Phenolic acids	Phenolic acids	C8H8O5	183.03	124.02	184.037	[M-H]-	99-24-1	-	21899.3	66834.2	2.54611e+06	1.46457e+06	1.62309e+06	888316	-
520	Procyanidin B1	Tannins	Proanthocyanidins	C30H26O12	577.14	425.09	578.142	[M-H]-	20315-25-7	-	830640	2.65472e+06	1.1638e+07	7.41783e+06	8.16184e+06	6.77695e+06	-
521	Hamiltone A	Flavonoids	Flavanones	C18H18O6	329.094	167.04	330.11	[M-H]-	6626-61-5	-	91743.2	2.5391e+06	615445	739373	828615	1.24646e+06	-
522	5-Glucosyloxy-2-Hydroxybenzoic acid methyl ester	Phenolic acids	Phenolic acids	C14H18O9	329.09	167.04	330.095	[M-H]-	-	-	91743.2	2.5391e+06	615445	739373	828615	1.24646e+06	-
523	3,5-dimethoxy-4-((3,4,5-trihydroxy-6-((sulfooxy)methyl)tetrahydro-2H-pyran-2-yl)oxy)benzoic acid	Phenolic acids	Phenolic acids	C15H20O13S	439.05	241.01	440.062	[M-H]-	-	-	57442.7	1.51457e+06	243254	375667	375646	336398	-
524	Melilotoside*	Phenolic acids	Phenolic acids	C15H18O8	325.09	119.05	326.1	[M-H]-	618-67-7	-	587370	2.24869e+06	642143	790747	953087	1.10407e+06	-
525	Aloebarbendol	Phenolic acids	Phenolic acids	C15H14O4	257.08	239.07	258.089	[M-H]-	194145-93-2	-	16410.8	17093.8	49130.7	24657.4	26578.8	21942.1	-
526	Phenyl acetate	Phenolic acids	Phenolic acids	C8H8O2	135.05	92.03	136.052	[M-H]-	122-79-2	C00548	54149.3	33352.9	172322	37690.9	36087.2	24756.1	-
527	Sappanchalcone	Flavonoids	Chalcones	C16H14O5	285.08	163.04	286.084	[M-H]-	94344-54-4	-	39268.5	94072	35109.6	40799.8	49816.6	45788.4	-
528	Phloretin-2'-O-glucoside (Phlorizin)	Flavonoids	Chalcones	C21H24O10	435.13	167.04	436.137	[M-H]-	60-81-1	C01604	156124	374325	1.13678e+07	4.01006e+06	4.11924e+06	7.04668e+06	ko00941,ko01110
529	Quercetin-3,4'-Dimethyl Ether	Flavonoids	Flavonols	C17H14O7	329.066	314.06	330.074	[M-H]-	33429-83-3	-	11102.8	684837	668000	461001	440007	580369	-
530	6,7-dihydroxy-1,3-dimethoxyxanthen-9-one	Flavonoids	Other Flavonoids	C15H12O6	287.05	135.04	288.063	[M-H]-	-	-	10728.4	223845	1.04834e+06	618526	482427	550987	-
531	4-O-Glucosyl-sinapate	Phenolic acids	Phenolic acids	C17H22O10	385.11	223.06	386.121	[M-H]-	-	C02919	792783	5.51108e+06	540560	1.82838e+06	2.02132e+06	1.95521e+06	-
532	1-O-Sinapoyl-β-D-glucose	Phenolic acids	Phenolic acids	C17H22O10	385.11	223.06	386.121	[M-H]-	-	C01175	1.48055e+06	7.76359e+06	749791	2.24752e+06	2.50176e+06	2.3792e+06	ko00940,ko01110
533	3'-O-Beta-D-Glucopyranosyl plumbagic acid	Phenolic acids	Phenolic acids	C17H22O10	385.11	179.07	386.121	[M-H]-	-	-	388871	2.51194e+06	263084	848121	960691	1.01373e+06	-
534	Ginkgoside A	Phenolic acids	Phenolic acids	C20H34O11	449.24	259.063	450.21	[M-H]-	-	-	222125	805250	9.88137e+06	4.00976e+06	3.0604e+06	1.78843e+06	-
535	Nodakenin	Lignans and Coumarins	Coumarins	C20H24O9	407.13	227.07	408.142	[M-H]-	495-31-8	C09279	217501	447468	378769	380567	548163	180823	-
536	Salicylic acid-2-O-glucoside	Phenolic acids	Phenolic acids	C13H16O8	299.08	137.02	300.084	[M-H]-	10366-91-3	-	55211	791935	749088	511599	538303	496997	-
537	Regaloside G	Phenolic acids	Phenolic acids	C19H26O11	429.14	193.05	430.147	[M-H]-	120601-64-1	-	98295.2	486071	144730	267801	284298	258865	-
538	Picein	Phenolic acids	Phenolic acids	C14H18O7	297.1	135.07	298.105	[M-H]-	530-14-3	C10720	6767.08	9195.05	13165.6	9848.58	10226.2	7500.32	-
539	3,7-Di-O-methylquercetin*	Flavonoids	Flavonols	C17H14O7	329.07	314.04	330.074	[M-H]-	2068-02-2	C01265	23515.3	153346	3.96818e+06	1.72507e+06	1.58911e+06	1.49915e+06	ko00944,ko01110
540	Taxifolin(Dihydroquercetin)	Flavonoids	Flavanonols	C15H12O7	303.05	125.02	304.058	[M-H]-	480-18-2	C01617	15786.3	395607	488507	197523	236587	253880	ko00941,ko01100,ko01110
541	Benzoylmalic acid	Phenolic acids	Phenolic acids	C11H10O6	237.04	121.03	238.048	[M-H]-	22138-51-8	-	172368	522308	2.0879e+06	806407	697092	639186	-
542	Piceid (3,4',5-Trihydroxystilbene-3-O-glucoside)	Others	Stilbene	C20H22O8	389.12	227.08	390.132	[M-H]-	27208-80-6	C10275	33332.2	179727	805438	324769	526660	859988	-
543	Rosmarinic acid-3'-O-glucoside	Phenolic acids	Phenolic acids	C24H26O13	521.13	359.08	522.137	[M-H]-	910028-78-3	-	78447.7	536856	146234	261302	248256	238056	-
544	Phloretin	Flavonoids	Chalcones	C15H14O5	273.08	167.03	274.084	[M-H]-	60-82-2	C00774	8630.92	307651	2.32349e+06	764597	839099	742388	ko00941,ko01100,ko01110
545	Quercetin-3-O-rutinoside (Rutin)*	Flavonoids	Flavonols	C27H30O16	609.15	301.04	610.153	[M-H]-	153-18-4	C05625	226557	3.57211e+07	266671	9.72055e+06	1.52997e+07	2.12004e+07	ko00944,ko01100,ko01110
546	6-Hydroxyluteolin 7-rutinoside*	Flavonoids	Flavones	C27H30O16	609.15	301.04	610.153	[M-H]-	-	-	7814.9	8.48506e+06	72065.3	2.05456e+06	2.87569e+06	4.57881e+06	-
547	3-Aminosalicylic acid	Phenolic acids	Phenolic acids	C7H7NO3	152.04	108.05	153.043	[M-H]-	570-23-0	-	32395.8	45027.7	59585.1	32360.5	32911.8	30400.5	-
548	Gossypetin-8-O-glucoside	Flavonoids	Flavonols	C21H20O13	479.083	316.022	480.09	[M-H]-	652-78-8	C10051	18415.2	42808.3	1.32924e+06	594381	295706	255801	-
549	2,5-Dihydroxybenzoic acid; Gentisic Acid*	Phenolic acids	Phenolic acids	C7H6O4	153.02	109.03	154.027	[M-H]-	490-79-9	C00628	417199	8.24515e+06	1.0783e+07	7.07024e+06	6.37307e+06	7.13831e+06	ko00350,ko01100
550	2,3-Dihydroxybenzoic Acid*	Phenolic acids	Phenolic acids	C7H6O4	153.019	109.029	154.027	[M-H]-	303-38-8	C00196	417199	8.24515e+06	1.0783e+07	7.07024e+06	6.37307e+06	7.13831e+06	ko01110
551	Dihydrocharcone-4'-O-glucoside*	Flavonoids	Chalcones	C21H24O10	435.13	273.08	436.137	[M-H]-	-	-	156626	830217	3.13063e+07	1.2592e+07	1.10368e+07	5.02731e+06	-
552	Phloretin-4'-O-glucoside (Trilobatin)*	Flavonoids	Chalcones	C21H24O10	435.13	273.08	436.137	[M-H]-	4192-90-9	-	216888	973732	3.13063e+07	1.35313e+07	1.15641e+07	5.14689e+06	-
553	Gallic Acid 4-O-Glucoside	Phenolic acids	Phenolic acids	C13H16O10	331.07	168.01	332.074	[M-H]-	-	-	408580	2.90817e+06	1.93154e+06	1.75643e+06	1.75697e+06	1.39487e+06	-
554	3-O-p-Coumaroylquinic acid	Phenolic acids	Phenolic acids	C16H18O8	337.09	191.06	338.1	[M-H]-	87099-71-6	-	43208.3	1.35836e+06	82502.3	370412	340296	240961	-
555	DL-3,4-Dihydroxymandelic acid	Phenolic acids	Phenolic acids	C8H8O5	183.03	137.02	184.037	[M-H]-	775-01-9	C05580	16273.5	107452	29555.5	45936.2	58281.3	37611.1	ko00350,ko01100
556	1-O-P-Coumaroyl-(B-D-Glucose 6-O-Sulfate)	Phenolic acids	Phenolic acids	C15H18O11S	405.05	241	406.057	[M-H]-	-	-	1.17874e+06	952148	543714	826632	852158	851897	-
557	Epicatechin 3-glucoside	Flavonoids	Flavanols	C21H24O11	451.12	289.07	452.132	[M-H]-	-	-	90996.1	138039	244136	200044	164394	194382	-
558	Hesperetin-5-O-glucoside	Flavonoids	Flavanones	C22H24O11	463.12	301.07	464.132	[M-H]-	69651-80-5	-	188714	4.71187e+07	1.32361e+06	2.38784e+07	2.69106e+07	2.15885e+07	-
559	Quercetin-7-O-glucoside*	Flavonoids	Flavonols	C21H20O12	463.09	301.04	464.096	[M-H]-	491-50-9	C12639	130889	4.24999e+07	1.77107e+06	1.48593e+07	1.50302e+07	2.24101e+07	-
560	Quercetin-4'-O-glucoside (Spiraeoside)*	Flavonoids	Flavonols	C21H20O12	463.09	301.04	464.096	[M-H]-	20229-56-5	-	188714	4.71187e+07	1.32361e+06	2.38784e+07	2.69106e+07	2.15885e+07	-
561	Fraxetin-8-O-glucoside (Fraxin)	Lignans and Coumarins	Coumarins	C16H18O10	369.09	207.03	370.09	[M-H]-	524-30-1	C09266	103331	370237	157547	172944	165448	231321	-
562	Ferulic acid-4-O-glucoside	Phenolic acids	Phenolic acids	C16H20O9	355.1	193.05	356.111	[M-H]-	117405-51-3	-	152824	762380	186361	260182	335933	320276	-
563	Ferulic β-glucoside	Phenolic acids	Phenolic acids	C16H20O9	355.1	193.05	356.111	[M-H]-	14364-12-6	-	152824	762380	186361	260182	335933	320276	-
564	Dichotomoside A	Lignans and Coumarins	Lignans	C26H32O13	551.18	193.05	552.184	[M-H]-	-	-	24590.6	141727	148756	137404	117295	91769.5	-
565	Fustin	Flavonoids	Flavanonols	C15H12O6	287.06	149.02	288.063	[M-H]-	20725-03-5	C01378	31556.2	33447.9	102151	76109.4	49209.6	69853.7	ko00941
566	Morin-3-O-arabinoside*	Flavonoids	Flavonols	C20H18O11	433.078	300.029	434.085	[M-H]-	-	-	27633.4	1.00541e+07	264077	4.68401e+06	3.97815e+06	3.51358e+06	-
567	Morin 3-alpha-L-lyxopyranoside*	Flavonoids	Flavonols	C20H18O11	433.08	300.03	434.085	[M-H]-	-	-	27633.4	1.00541e+07	264077	4.68401e+06	4.4148e+06	3.60582e+06	-
568	Procyanidin B2	Tannins	Proanthocyanidins	C30H26O12	577.14	407.08	578.142	[M-H]-	29106-49-8	C17639	603996	3.30542e+06	1.76858e+07	9.69453e+06	9.94403e+06	8.74787e+06	-
569	Procyanidin B3	Tannins	Proanthocyanidins	C30H26O12	577.14	407.08	578.142	[M-H]-	23567-23-9	-	607712	2.47941e+06	1.13248e+07	6.85309e+06	7.61312e+06	7.03556e+06	-
570	p-Hydroxypheny-β-D-allopyranoside	Phenolic acids	Phenolic acids	C12H16O7	271.08	108.02	272.09	[M-H]-	-	-	25840.4	37194.1	12900.1	19287.2	16912.2	15760.4	-
571	Benzoyltartaric acid	Phenolic acids	Phenolic acids	C11H10O7	253.04	121.03	254.043	[M-H]-	-	-	12647.2	98229.7	26350	62360.7	48099.5	43502.1	-
572	Isohemiphloin	Flavonoids	Flavanones	C21H22O10	433.11	313.07	434.121	[M-H]-	3682-02-8	-	50493.8	556629	1.10307e+06	879231	875225	702304	-
573	Lariciresinol-4'-O-glucoside*	Lignans and Coumarins	Lignans	C26H34O11	521.2	359.15	522.21	[M-H]-	143663-00-7	-	99715.2	469066	138034	181406	237849	349863	-
574	Icariside E5*	Lignans and Coumarins	Lignans	C26H34O11	521.2	359.15	522.21	[M-H]-	126176-79-2	-	97236.7	514664	19447.3	214733	232086	281715	-
575	Choerospondin*	Flavonoids	Flavanones	C21H22O10	433.11	271.06	434.121	[M-H]-	81202-36-0	-	277387	2.24594e+06	2.38361e+06	2.91906e+06	3.04615e+06	3.42022e+06	-
576	Sideretin (5,7,8-Trihydroxy-6-methoxycoumarin)	Lignans and Coumarins	Coumarins	C10H8O6	223.03	149.03	224.032	[M-H]-	2177290-23-0	C22007	384399	1.72558e+06	161063	710534	924175	749957	ko00999,ko01110
577	Cirsilineol (4',5-Dihydroxy-3',6,7-trimethoxyflavone)	Flavonoids	Flavones	C18H16O7	343.082	313.035	344.09	[M-H]-	41365-32-6	C10032	7027.77	59272.1	61123.2	48978.9	45707.2	35138.9	-
578	(E)-caffeyl alcohol 4-O-β-D-glucopyranoside	Phenolic acids	Phenolic acids	C15H20O8	327.11	147.05	328.116	[M-H]-	-	-	247022	1.23511e+06	3.21754e+06	1.8513e+06	1.81349e+06	1.24439e+06	-
579	Grevilloside G	Phenolic acids	Phenolic acids	C14H20O8	315.11	153.05	316.116	[M-H]-	791846-69-0	-	66280.7	1.18813e+06	65669.8	364165	387635	358589	-
580	Dihydrodehydrodiconiferyl alcohol-4-O-glucoside*	Lignans and Coumarins	Lignans	C26H34O11	521.2	359.15	522.21	[M-H]-	-	-	21181.6	580303	157824	178897	192718	215851	-
581	Epigallocatechin-3-O-gallate*	Flavonoids	Flavanols	C22H18O11	457.078	169.014	458.085	[M-H]-	989-51-5	C09731	36887.9	52500	257281	164862	168788	122677	-
582	Gancaonin G	Flavonoids	Isoflavones	C21H20O5	351.124	292.99	352.131	[M-H]-	126716-34-5	-	7034.28	16312.1	19717	20421.5	19051.3	27403.1	-
583	4-ketopinoresinol	Lignans and Coumarins	Lignans	C20H20O7	371.11	282.09	372.121	[M-H]-	66288-89-9	-	4376.12	219829	21880.6	98760.6	127682	95235.1	-
584	Cyrtominetin	Flavonoids	Flavones	C17H16O6	315.087	271.093	316.095	[M-H]-	95272-99-4	-	18901.5	18035.8	270789	83880.5	84935.1	101466	-
585	3-[(1-Carboxyvinyl)oxy]benzoic acid	Phenolic acids	Phenolic acids	C10H8O5	207.03	119.05	208.037	[M-H]-	16929-37-6	C20772	17494.9	233030	87474.7	159128	115638	165842	ko00130,ko01100,ko01110,ko01240
586	2α,3α-Epoxy-5,7,3',4'-tetrahydroxyflavan-(4β-8-epicatechin)	Tannins	Proanthocyanidins	C30H24O12	575.12	449.09	576.127	[M-H]-	-	-	17630.1	380694	88150.3	185409	194202	114436	-
587	Kaempferol-3-O-rutinoside(Nicotiflorin)	Flavonoids	Flavonols	C27H30O15	593.15	285.04	594.159	[M-H]-	17650-84-9	C21833	10446.7	504957	52233.6	151146	186068	151033	ko00944,ko01110
588	Quercetin-5-O-glucuronide*	Flavonoids	Flavonols	C21H18O13	477.067	301.04	478.075	[M-H]-	-	-	10595.2	256889	52976.2	92249.4	148873	135045	-
589	Quercetin-4'-O-glucuronide*	Flavonoids	Flavonols	C21H18O13	477.07	301.04	478.075	[M-H]-	201463-36-7	-	10454	256889	52269.8	92249.4	148873	171631	-
590	Aloesone-7-O-β-D-glucoside	Phenolic acids	Phenolic acids	C19H22O9	393.12	231.07	394.126	[M-H]-	-	-	24737.3	2132.8	36435.7	27357.9	10664	24112.5	-
591	Naringenin-7-O-(6''-malonyl)glucoside	Flavonoids	Flavanones	C24H24O13	519.114	271.064	520.122	[M-H]-	-	-	3047.54	39575	20943.2	38661.9	15237.7	20266.1	-
592	3-Hydroxyphloretin-4'-O-glucoside	Flavonoids	Chalcones	C21H24O11	451.12	167.03	452.132	[M-H]-	-	-	2948.22	589.643	152878	80556.3	73512	46885.7	-
593	Aromadendrin-3-O-rhamnoside; Engeletin	Flavonoids	Flavanonols	C21H22O10	433.114	269.044	434.121	[M-H]-	572-31-6	-	34361.9	268322	171809	180021	204939	177619	-
594	Phenylpropionic acid-O-β-D-glucopyranoside*	Phenolic acids	Phenolic acids	C15H18O8	325.09	119.05	326.1	[M-H]-	-	-	94761.5	18952.3	374845	269393	265929	215445	-
595	Epicatechin-(4β→8,2β→O→7)-epicatechin-(4β→8)-epicatechin	Flavonoids	Flavanols	C45H36O18	863.188	711.142	864.19	[M-H]-	-	-	18226.1	230198	91130.6	137247	117646	110959	-
596	Cinnamtannin B1	Tannins	Proanthocyanidins	C45H36O18	863.19	711.14	864.19	[M-H]-	88082-60-4	C17631	18226.1	247270	91130.6	160162	117646	119080	-
597	Cinnamtannin D1	Tannins	Tannin	C45H36O18	863.18	411.07	864.19	[M-H]-	97233-06-2	C17632	18938.6	350631	105657	241034	94692.9	166424	-
598	Dihydrokaempferol-7-O-glucoside	Flavonoids	Flavanonols	C21H22O11	449.11	287.06	450.116	[M-H]-	-	-	35823	288803	485456	313799	179115	225050	-
599	(2R,3S)-Dihydrodehydroconiferyl alcohol	Lignans and Coumarins	Lignans	C20H24O6	359.15	344.13	360.157	[M-H]-	126253-41-6	-	24519.6	438427	198590	250961	301072	122598	-
600	Ellagic acid-4-O-Xyloside	Tannins	Tannin	C19H14O12	433.041	301	434.048	[M-H]-	139163-18-1	-	14879.7	7.14725e+06	60058.7	2.17207e+06	2.32742e+06	2.84709e+06	-
601	Eucommin A*	Lignans and Coumarins	Lignans	C27H34O12	549.198	387.146	550.205	[M-H]-	99633-12-2	C10560	13874.7	169968	76875.9	77287.2	69373.6	114812	-
602	glochidioboside*	Lignans and Coumarins	Lignans	C26H34O11	521.2	491.19	522.21	[M-H]-	-	-	14315.4	388138	76548.1	164261	134660	71577	-
603	dihydrodehydrodiconiferyl alcohol-9-O-β-D-glucopyranoside*	Lignans and Coumarins	Lignans	C26H34O11	521.2	491.19	522.21	[M-H]-	-	-	14315.4	388138	76548.1	164261	134660	71577	-
604	2,3,4-Trihydroxybenzoic acid	Phenolic acids	Phenolic acids	C7H6O5	169.01	151	170.022	[M-H]-	610-02-6	-	26577.9	246165	164403	147775	151963	132889	-
605	Tyrosol; 4-Hydroxyphenylethanol	Phenolic acids	Phenolic acids	C8H10O2	137.06	119.05	138.068	[M-H]-	501-94-0	C06044	16932.1	84660.4	87192.7	90038.8	87277.1	86343.4	ko00350,ko01100
606	6-O-Caffeoyl-D-glucose*	Phenolic acids	Phenolic acids	C15H18O9	341.09	179.03	342.095	[M-H]-	-	-	21303.9	1.5182e+06	106520	427435	453593	415013	-
607	1-O-Caffeoyl-β-D-glucose*	Phenolic acids	Phenolic acids	C15H18O9	341.09	179.04	342.095	[M-H]-	14364-08-0	C10433	21303.9	1.5182e+06	106520	427435	453593	415013	-
608	5-hydroxy-2-methoxyxanthen-9-one	Flavonoids	Other Flavonoids	C14H10O4	241.05	223.038	242.058	[M-H]-	141766-17-8	-	19617.6	46461.7	12274.3	15401	19934.1	13705	-
609	1-Caffeoylquinic acid	Phenolic acids	Phenolic acids	C16H18O9	353.09	191.06	354.095	[M-H]-	1241-87-8	-	4718.34	1.45536e+06	23591.7	380542	361721	422283	-
610	Tectorigenin*	Flavonoids	Isoflavones	C16H12O6	299.06	284.03	300.063	[M-H]-	548-77-6	C10534	15891.2	80872.2	192855	107379	94569.6	79456.1	-
611	Aracarpene 1*	Flavonoids	Isoflavones	C16H12O6	299.06	284.02	300.063	[M-H]-	1261245-78-6	-	15891.2	80872.2	192855	107379	94569.6	79456.1	-
612	Piperitol	Lignans and Coumarins	Lignans	C20H20O6	355.12	340.1	356.126	[M-H]-	52151-92-5	C21954	17783	149255	127866	95154.5	101288	88915.2	-
613	Aracarpene 2*	Flavonoids	Isoflavones	C16H12O6	299.06	284.02	300.063	[M-H]-	-	-	25047.5	125238	271581	159585	177280	139628	-
614	Gnetifolin B*	Flavonoids	Flavonols	C16H12O6	299.06	284.03	300.063	[M-H]-	140671-06-3	-	25047.5	125238	271581	159585	177280	139628	-
615	Kaempferol-4'-O-glucoside*	Flavonoids	Flavonols	C21H20O11	447.093	285.041	448.101	[M-H]-	52222-74-9	-	22726.6	317210	171311	113633	122989	248686	-
616	2,4-Di-Tert-Butylphenol*	Phenolic acids	Phenolic acids	C14H22O	205.16	189.127	206.167	[M-H]-	96-76-4	-	359971	284332	276234	240869	237913	223618	-
617	2,6-Di-tert-butylphenol*	Phenolic acids	Phenolic acids	C14H22O	205.16	189.13	206.167	[M-H]-	128-39-2	-	359971	284332	276234	240869	237913	223618	-
618	3-Hydroxymandelate	Phenolic acids	Phenolic acids	C8H8O4	167.03	121.03	168.042	[M-H]-	17119-15-2	-	2814.97	17075.7	39993.6	14074.9	17933.6	15915.1	-
619	methyl 3,5-dihydroxy-4-((3,4,5-trihydroxy-6-((sulfooxy)methyl)tetrahydro-2H-pyran-2-yl)oxy)benzoate*	Phenolic acids	Phenolic acids	C14H18O13S	425.04	241	426.047	[M-H]-	-	-	38708.9	571066	274471	202290	193545	234156	-
620	Methylgallic Acid 3-(6''-Sulfate)Glucoside*	Phenolic acids	Phenolic acids	C14H18O13S	425.04	241	426.047	[M-H]-	-	-	38708.9	571066	274471	202290	193545	234156	-
621	Aromadendrin (Dihydrokaempferol)	Flavonoids	Flavanonols	C15H12O6	287.06	259.07	288.063	[M-H]-	480-20-6	C00974	23481.7	252404	189273	176222	209936	117408	ko00941,ko01100,ko01110
622	Carthamidin	Flavonoids	Flavanones	C15H12O6	287.05	153.01	288.063	[M-H]-	479-54-9	C16940	3304.33	38628	32293.9	16521.6	23388	24164.2	-
623	Gallocatechin 3-O-gallate*	Flavonoids	Flavanols	C22H18O11	457.08	169.01	458.085	[M-H]-	5127-64-0	-	34033.7	33420	204913	145514	102801	91415.7	-
624	1,8-dihydroxy-4,5-dimethoxy-3-{[(2s,3r,4s,5s,6r)-3,4,5-trihydroxy-6-(hydroxymethyl)oxan-2-yl]oxy}xanthen-9-one	Flavonoids	Other Flavonoids	C21H22O12	465.1	303.05	466.111	[M-H]-	-	-	112848	606909	84274.3	222026	198357	149773	-
625	Persicoside	Flavonoids	Flavanones	C23H26O11	477.14	315.09	478.147	[M-H]-	28978-03-2	-	11482.4	171424	97758.7	58968	62687.9	57411.8	-
626	3-(3-Hydroxyphenyl)-propionic acid	Phenolic acids	Phenolic acids	C9H10O3	165.06	106.04	166.063	[M-H]-	621-54-5	C11457	3585.91	159788	17929.6	77058.5	53693.9	38373.5	ko00360,ko01100
627	2',4',6'-Trihydroxyacetophenone	Phenolic acids	Phenolic acids	C8H8O4	167.03	123.05	168.042	[M-H]-	480-66-0	C21895	4908.14	88554.1	24540.7	33503.9	44953	65921.4	-
628	Kaempferol-3-O-(6''-O-acetyl)glucoside	Flavonoids	Flavonols	C23H22O12	489.107	285.04	490.111	[M-H]-	-	-	4637.85	53630.4	25753.6	25909	23189.2	24161.5	-
629	3,4,5-Trimethoxycinnamic acid	Phenolic acids	Phenolic acids	C12H14O5	237.08	103.02	238.084	[M-H]-	90-50-6	-	10335.6	14410	16367.5	22193.1	18441.5	14996.8	-
630	Orychophramarin B[4,7-dihydroxy-3-(4-hydroxyphenyl)-isocoumarin]	Lignans and Coumarins	Coumarins	C15H10O5	269.04	225.05	270.053	[M-H]-	-	-	3578.98	17894.9	187466	73682.6	101934	61569	-
631	Sulphuretin	Flavonoids	Aurones	C15H10O5	269.05	225.06	270.053	[M-H]-	120-05-8	C08730	3578.98	17894.9	187466	73682.6	101934	61569	-
632	Hydroxytyrosol	Phenolic acids	Phenolic acids	C8H10O3	153.06	123.049	154.063	[M-H]-	10597-60-1	-	5071.46	27638.2	121287	25357.3	42543.8	43294.5	-
633	7,8-Dihydro-Buddlenol B(threo)	Lignans and Coumarins	Lignans	C31H38O11	585.23	537.21	586.241	[M-H]-	-	-	10354	388302	807460	657828	607950	654312	-
634	3-O-caffeoylshikimic acid	Phenolic acids	Phenolic acids	C16H16O8	335.08	179.03	336.084	[M-H]-	-	-	3829.65	19148.3	70014	37702.8	37755.1	27582.1	-
635	6-Hydroxykaempferol-3,6-O-Diglucoside	Flavonoids	Flavonols	C27H30O17	625.14	463.088	626.148	[M-H]-	-	-	8614.25	106789	54661.9	43071.3	72801.2	64361.8	-
636	Buddlenol E	Lignans and Coumarins	Lignans	C31H36O11	583.22	195.07	584.226	[M-H]-	97399-82-1	-	12962.5	200001	64812.3	110731	83456	93458	-
637	Pinoresinol-4-O-(6''-acetyl)glucoside	Lignans and Coumarins	Lignans	C28H34O12	561.2	357.13	562.205	[M-H]-	-	-	14731.1	73655.7	351033	190779	167806	91230.2	-
638	1-(4-Hydroxy-3-Methoxyphenyl)-2-(4-(3-Hydroxypropyl)-2,6-Dimethoxyphenoxy)Propane-1,3-Diol	Lignans and Coumarins	Lignans	C21H28O8	407.17	359.15	408.178	[M-H]-	-	-	11460.9	95754.6	57304.7	85357.3	97780.3	98237.6	-
639	Bisdemethoxycurcumin	Phenolic acids	Phenolic acids	C19H16O4	307.098	119.054	308.105	[M-H]-	33171-05-0	C17743	4047.14	496872	20235.7	224040	245316	203689	ko00945,ko01110
640	Buddlenol D	Phenolic acids	Phenolic acids	C33H40O13	643.24	417.16	644.247	[M-H]-	97465-75-3	-	6236.59	193763	31183	88098	82074.7	83333.6	-
641	6-Hydroxyluteolin	Flavonoids	Flavones	C15H10O7	301.035	255.02	302.043	[M-H]-	18003-33-3	C10072	15441.8	120864	78512	106782	77209.1	78942.4	-
642	3-O-Methylgallic acid	Phenolic acids	Phenolic acids	C8H8O5	183.03	124.02	184.037	[M-H]-	3934-84-7	C05616	13816.2	137801	519202	248085	241059	271289	-
643	Theasinensin C	Tannins	Proanthocyanidins	C30H26O14	609.13	423.07	610.132	[M-H]-	89013-69-4	-	21208.6	4241.73	3.34898e+06	1.26715e+06	1.38008e+06	1.22522e+06	-
644	Wedelolactone	Lignans and Coumarins	Coumarins	C16H10O7	313.04	298.02	314.043	[M-H]-	524-12-9	C10541	8363.33	102480	41816.6	63169.4	63233.3	57208.2	-
645	Homogentisic acid*	Phenolic acids	Phenolic acids	C8H8O4	167.03	123.05	168.042	[M-H]-	451-13-8	C00544	17655.6	88277.8	281268	135975	145081	109053	ko00130,ko00350,ko01100,ko01240
646	3,4-Dihydroxybenzeneacetic acid*	Phenolic acids	Phenolic acids	C8H8O4	167.03	123.05	168.042	[M-H]-	102-32-9	C01161	17655.6	88277.8	281268	135975	145081	109053	ko00350,ko01100
647	2,4,6-Trihydroxybenzoic acid methyl ester	Phenolic acids	Phenolic acids	C8H8O5	183.03	107.01	184.037	[M-H]-	3147-39-5	-	3400.4	20792	69169.1	31280.5	27150.6	17002	-
648	Resveratrol	Others	Stilbene	C14H12O3	227.07	185.06	228.079	[M-H]-	501-36-0	C03582	1513.52	7567.59	662136	307668	256263	212861	ko00945,ko01110
649	Pedalitin*	Flavonoids	Flavones	C16H12O7	315.05	300.03	316.058	[M-H]-	22384-63-0	C10119	6427.78	32138.9	444683	204138	182338	195622	-
650	3-O-Methylquercetin*	Flavonoids	Flavonols	C16H12O7	315.05	300.03	316.058	[M-H]-	1486-70-0	C04443	6427.78	32138.9	444683	204138	182338	195622	ko00944,ko01110
651	1,8-dihydroxy-2,6-dimethoxy-5-{[(2s,3r,4s,5s,6r)-3,4,5-trihydroxy-6-(hydroxymethyl)oxan-2-yl]oxy}xanthen-9-one	Flavonoids	Other Flavonoids	C21H22O12	465.1	285.04	466.111	[M-H]-	-	-	9926.54	90652.1	49632.7	85408.8	86505.5	119576	-
652	7,8-Dihydro-Buddlenol B(erythro)	Lignans and Coumarins	Lignans	C31H38O11	585.23	195.07	586.241	[M-H]-	-	-	33419.1	167096	439781	352358	327264	270543	-
653	3,5,7,2'-Tetrahydroxyflavone	Flavonoids	Flavonols	C15H10O6	285.041	133.03	286.048	[M-H]-	480-15-9	C10036	2032.07	10213.9	13146	12537.5	13805.1	10160.4	-
654	5,7-Dihydroxy-1(3H)-isobenzofuranone*	Phenolic acids	Phenolic acids	C8H6O4	165.02	121.03	166.027	[M-H]-	27979-58-4	-	102842	146059	9405.45	69056.1	56483.1	47027.3	-
655	Terephthalic acid*	Phenolic acids	Phenolic acids	C8H6O4	165.02	121.03	166.027	[M-H]-	100-21-0	C06337	102842	146059	9405.45	69056.1	56483.1	47027.3	ko01100
656	Eriodictyol (5,7,3',4'-Tetrahydroxyflavanone)	Flavonoids	Flavanones	C15H12O6	287.05	135.04	288.063	[M-H]-	552-58-9	C05631	17090	85450	454237	207635	205382	266746	ko00941,ko01100,ko01110
657	Chrysoeriol-6-C-glucoside-4'-O-glucoside	Flavonoids	Flavones	C28H32O16	623.161	461.115	624.169	[M-H]-	-	-	61005.8	9804.99	114662	49025	66722.7	79108.5	-
658	Lappaol C	Lignans and Coumarins	Lignans	C30H34O10	553.207	505.187	554.215	[M-H]-	64855-00-1	C17686	4100.32	126611	20501.6	60908.5	57240.9	61445.7	-
659	3-Methylsalicylic Acid	Phenolic acids	Phenolic acids	C8H8O3	151.04	107.05	152.047	[M-H]-	83-40-9	C14088	8090.06	217987	88726.3	76601.3	116511	66668.2	-
660	Norartocarpetin*	Flavonoids	Flavones	C15H10O6	285.04	285.04	286.048	[M-H]-	520-30-9	-	12466.3	69148.6	95870.5	62331.3	68516.5	62744.7	-
661	Calyxanthone*	Flavonoids	Other Flavonoids	C15H10O6	285.04	285.04	286.048	[M-H]-	98973-45-6	-	12466.3	69148.6	95870.5	62331.3	68516.5	62744.7	-
662	3,4-Dihydro-4-(4-hydroxy-3-methoxyphenyl)-3-(hydroxymethyl)-6,7-dimethoxy-(3R,4S)-2-naphthalenecarboxaldehyde	Lignans and Coumarins	Lignans	C21H22O6	369.133	339.085	370.142	[M-H]-	-	-	8345.96	91062.4	66552.3	60863.2	41729.8	51067.6	-
663	Ellagic acid-4-O-glucoside	Tannins	Tannin	C20H16O13	463.052	300.99	464.059	[M-H]-	-	-	18032.4	133500	103842	94725.6	109007	90162.1	-
664	3-[4-(β-D-glucopyranoside)-phenylacrylic]-acid	Phenolic acids	Phenolic acids	C15H18O8	325.09	119.05	326.1	[M-H]-	-	-	113532	56798.7	75694.3	110081	93239.5	99510	-
665	2-Hydroxy-2,3-dihydrogenistein*	Flavonoids	Isoflavones	C15H12O6	287.06	125.02	288.063	[M-H]-	-	C12631	40442.2	452802	514322	417520	413216	202211	ko00943,ko01100,ko01110
666	2-hydroxynaringenin*	Flavonoids	Flavanones	C15H12O6	287.06	125.03	288.063	[M-H]-	-	-	40442.2	452802	514322	417520	413216	202211	-
667	Dihydrobuddlenol B	Lignans and Coumarins	Lignans	C31H38O11	585.23	537.21	586.241	[M-H]-	-	-	63664.9	318324	1.11265e+06	524309	575526	532367	-
668	Cinchonain Ia	Flavonoids	Flavanols	C24H20O9	451.103	341.064	452.111	[M-H]-	85022-69-1	-	3124	78915.3	15620	53476.4	58918.5	28376.6	-
669	Cinchonain Ic	Flavonoids	Flavanols	C24H20O9	451.103	341.102	452.111	[M-H]-	85081-22-7	-	2645.38	110641	13226.9	48814.6	36158.6	29778.6	-
670	phenylacetic acid	Phenolic acids	Phenolic acids	C8H8O2	135.045	91.0591	136.052	[M-H]-	103-82-2	C07086	3121.94	15609.7	156921	42466.9	57488	60630.8	ko00360,ko01100
671	Gallic acid	Phenolic acids	Phenolic acids	C7H6O5	169.01	125.02	170.022	[M-H]-	149-91-7	C01424	490826	98165.3	1.3586e+06	496681	499307	526186	ko00999
672	1,3,6,7-Tetrahydroxyxanthone	Flavonoids	Flavones	C13H8O6	259.03	259.03	260.032	[M-H]-	-	-	28767.2	143836	752745	313223	401739	290928	-
673	6-Hydroxykaempferol-3-O-rutinoside-6-O-glucoside	Flavonoids	Flavonols	C33H40O21	771.206	609.147	772.206	[M-H]-	-	-	7944.05	720571	39720.2	104190	171852	183012	-
674	1,3,6,7-tetrahydroxy-2-(3,4,5-trihydroxyoxan-2-yl)xanthen-9-one	Flavonoids	Other Flavonoids	C18H16O10	391.07	229.05	392.074	[M-H]-	-	-	144513	105417	6.252e+06	2.54095e+06	1.90367e+06	1.05102e+06	-
675	Tracheloside*	Lignans and Coumarins	Lignans	C27H34O12	549.2	387.14	550.205	[M-H]-	33464-71-0	-	10154.2	88900.4	50770.8	52722.4	55832	84136.7	-
676	Hedyotisol A*	Lignans and Coumarins	Lignans	C42H50O16	809.31	195.07	810.31	[M-H]-	95732-59-5	-	3744.47	88703.1	18722.3	39453	26658	34511.3	-
677	Hedyotisol B*	Lignans and Coumarins	Lignans	C42H50O16	809.31	195.07	810.31	[M-H]-	95839-45-5	-	3744.47	88703.1	18722.3	39453	26658	34511.3	-
678	5,3'-Dihydroxy-7,4'-Dimethoxyflavone	Flavonoids	Flavones	C17H14O6	313.07	298.05	314.079	[M-H]-	32174-62-2	-	2861.93	24791.5	572.387	12999.9	14203.3	11635.8	-
679	2-Methylbenzoic acid	Phenolic acids	Phenolic acids	C8H8O2	135.05	91.06	136.052	[M-H]-	118-90-1	C07215	2643.05	32452.2	20923.3	16567.2	13215.2	13946.1	ko01100
680	Cagayanone A	Lignans and Coumarins	Lignans	C20H18O5	337.11	307.06	338.115	[M-H]-	-	-	1793.73	117352	8968.63	27755.5	27536.6	30411.2	-
681	Buddlenol C	Lignans and Coumarins	Lignans	C32H38O12	613.23	195.07	614.236	[M-H]-	97465-73-1	-	5125.03	66266.5	25625.2	30286.5	36451.3	31282.5	-
682	3-Methyl-4,8-dihydroxy-3,4-dihydroisocoumarin	Lignans and Coumarins	Coumarins	C10H10O4	193.07	101.02	194.058	[M-H]-	33788-22-6	-	71200.8	6057.27	30286.4	52969	59049.4	51440.7	-
683	Tricin-7-O-guaiacylglycerol	Flavonoids	Flavones	C27H26O11	525.145	329.069	526.148	[M-H]-	-	-	3057.06	31718.6	33708.5	26377.1	22955	15285.3	-
684	Luteolin-7-O-glucoside (Cynaroside)*	Flavonoids	Flavones	C21H20O11	447.093	285.041	448.101	[M-H]-	5373-11-5	C03951	28829.3	244476	154768	167374	154120	144146	ko00944
685	4-O-Glucosyl-3,4-dihydroxybenzyl alcohol	Phenolic acids	Phenolic acids	C13H18O8	301.09	139.05	302.1	[M-H]-	-	-	1325.72	72156.8	6628.58	26762.2	26792.9	30848.2	-
686	Eriodictyol-7-O-(6''-acetyl)glucoside	Flavonoids	Flavanones	C23H24O12	491.116	287.055	492.127	[M-H]-	-	-	4681.16	28752.8	37633.7	23405.8	24479.1	23925.2	-
687	Vanillic acid methyl ester	Phenolic acids	Phenolic acids	C9H10O4	181.05	107.01	182.058	[M-H]-	3943-74-6	-	6895.52	41399.3	6481.27	23474.3	22933.4	12012.8	-
688	Epigallocatechin-(4beta->8)-catechin	Tannins	Proanthocyanidins	C30H26O13	593.13	407.08	594.137	[M-H]-	-	-	23676.5	4735.31	2.38176e+06	1.21519e+06	1.10304e+06	967150	-
689	[(2S)-2α-[3,5-Dimethoxy-4-[[(αS,βR)-α-(Hydroxymethyl)-β,4-Dihydroxy-3-Methoxyphenethyl]Oxy]Phenyl]-5-(3-Hydroxy-1-Propenyl)-7-Methoxy-2,3-Dihydrobenzofuran]-3β-Ylmethylβ-D-Glucopyranoside	Lignans and Coumarins	Lignans	C37H46O16	745.27	583.22	746.279	[M-H]-	-	-	2800.8	16740	23260.1	14004	19167.3	28394.9	-
690	Gallocatechin-(4alpha->8)-epigallocatechin*	Tannins	Proanthocyanidins	C30H26O14	609.13	423.07	610.132	[M-H]-	68964-95-4	-	18233.1	3646.62	2.17514e+06	518271	744981	558960	-
691	Theasinensin E*	Tannins	Proanthocyanidins	C30H26O14	609.13	423.07	610.132	[M-H]-	-	-	18233.1	3646.62	2.17514e+06	518271	744981	558960	-
692	Salirepin 6'-O-Caffeate	Phenolic acids	Phenolic acids	C22H24O11	463.124	179.035	464.132	[M-H]-	-	-	75198.3	1.51786e+06	418001	383147	664178	375992	-
693	Mearnsetin-3-O-glucoside	Flavonoids	Flavonols	C22H22O13	493.099	331.046	494.106	[M-H]-	-	-	8534.59	1706.92	118429	77541.7	64617.9	89817.8	-
694	5,7,5'-Trimethoxy-3',4'-methylenedioxyflavonoid	Flavonoids	Flavones	C19H16O7	355.065	85.0301	356.09	[M-H]-	-	-	856605	1.82639e+07	4.72867e+06	5.42148e+06	4.6724e+06	4.28303e+06	-
695	2,3,4-trihydroxy-5-{[3-(4-hydroxyphenyl)prop-2-enoyl]oxy}hexanedioic acid	Phenolic acids	Phenolic acids	C15H16O10	355.07	85.03	356.074	[M-H]-	-	-	856605	1.82639e+07	4.72867e+06	5.42148e+06	4.6724e+06	4.28303e+06	-
696	Chlorogenic acid methyl ester	Phenolic acids	Phenolic acids	C17H20O9	367.1	190.9	368.111	[M-H]-	29708-87-0	-	20228.2	224294	101141	114054	139539	125782	-
697	3'-Gallic acyl sucrose	Phenolic acids	Phenolic acids	C19H26O14	477.13	169.01	478.132	[M-H]-	-	-	9357.45	104244	1871.49	33303.3	32419.1	35264.6	-
698	Isolariciresinol	Lignans and Coumarins	Lignans	C20H24O6	359.15	180.08	360.157	[M-H]-	548-29-8	-	11206.2	100683	74088.3	68451.2	56031.1	64335.8	-
699	Homosyringic Acid 4'-O-Glucoside	Phenolic acids	Phenolic acids	C16H22O10	373.11	193.05	374.121	[M-H]-	-	-	36138.2	116300	7227.65	63043.5	49586.9	78817.9	-
700	4β-hydroxypaulownin	Lignans and Coumarins	Lignans	C20H18O8	385.08	191.06	386.1	[M-H]-	-	-	19012.5	1.85115e+07	95062.6	3.55167e+06	3.64054e+06	3.14071e+06	-
701	Quercetin-3-O-apiosyl(1→2)galactoside	Flavonoids	Flavonols	C26H28O16	595.13	301.04	596.138	[M-H]-	-	-	3595.67	94479	19900.1	18210.3	27188.3	17978.3	-
702	Neosakuranin	Flavonoids	Chalcones	C22H24O10	447.13	285.08	448.137	[M-H]-	31187-54-9	-	33334.9	586303	6666.99	234253	250314	301394	-
703	Luteolin-4'-O-glucoside*	Flavonoids	Flavones	C21H20O11	447.093	285.034	448.101	[M-H]-	6920-38-3	-	33334.9	586303	6666.99	234253	309570	301394	-
704	Kaempferol-3-O-glucoside (Astragalin)*	Flavonoids	Flavonols	C21H20O11	447.093	285.041	448.101	[M-H]-	480-10-4	C12249	33334.9	586303	6666.99	234253	250314	301394	ko00944,ko01110
705	Kaempferol-7-O-glucoside*	Flavonoids	Flavonols	C21H20O11	447.09	285.04	448.101	[M-H]-	16290-07-6	-	33334.9	586303	6666.99	234253	250314	301394	-
706	Urolignoside	Lignans and Coumarins	Lignans	C26H34O11	521.2	341.14	522.21	[M-H]-	131723-83-6	-	47845.4	73684.1	96041.2	76683.6	51537.8	71881.3	-
707	Orthosiphoic Acid A	Phenolic acids	Phenolic acids	C27H22O11	521.11	341.07	522.116	[M-H]-	-	-	47845.4	73684.1	96041.2	76683.6	51537.8	71881.3	-
708	aceroside Ⅷ	Phenolic acids	Phenolic acids	C30H42O12	593.27	593.27	594.268	[M-H]-	-	-	263668	201367	33870.7	169354	211681	187819	-
709	Isocoreopsin*	Flavonoids	Flavanones	C21H22O10	433.11	271.06	434.121	[M-H]-	-	-	32114.3	160572	619712	288157	220421	248012	-
710	Naringenin-4'-O-glucoside*	Flavonoids	Flavanones	C21H22O10	433.12	271.06	434.121	[M-H]-	-	-	32114.3	160572	1.19613e+06	288157	284659	248012	-
711	Benzyl-β-gentiobioside*	Phenolic acids	Phenolic acids	C19H28O11	431.16	269.1	432.163	[M-H]-	56775-64-5	-	23058.5	697582	4611.7	247031	210427	262263	-
712	Benzyl-(2''-O-glucosyl)glucoside*	Phenolic acids	Phenolic acids	C19H28O11	431.15	269.1	432.163	[M-H]-	-	C17564	23058.5	697582	4611.7	247031	210427	262263	-
713	Cnidioside A	Lignans and Coumarins	Coumarins	C17H20O9	367.1	205.05	368.111	[M-H]-	141896-53-9	-	87882.2	126769	116370	102855	80867.2	79160	-
714	Furanofructosyl-α-D-(3-mustard acyl)glucoside	Phenolic acids	Phenolic acids	C23H32O15	547.17	223.1	548.174	[M-H]-	-	-	12380	158529	67908.3	92957.5	85066.2	81705.6	-
715	3,4-Dihydroxybenzoic acid (Protocatechuic acid)*	Phenolic acids	Phenolic acids	C7H6O4	153.02	109.03	154.027	[M-H]-	99-50-3	C00230	335491	2.07778e+06	2.91509e+06	1.67746e+06	1.80933e+06	1.75079e+06	ko00400,ko01100,ko01110
716	Phthalic acid	Phenolic acids	Phenolic acids	C8H6O4	165.02	77.04	166.027	[M-H]-	88-99-3	C01606	187208	478983	222880	198010	232551	272083	ko01100,ko02010
717	Syringaresinol-4'-O-(6''-acetyl)glucoside	Lignans and Coumarins	Lignans	C30H38O14	621.22	417.16	622.226	[M-H]-	-	-	8223.46	105724	75811.5	68379.7	41117.3	53254	-
718	Dihydromyricetin (Ampelopsin)	Flavonoids	Flavanonols	C15H12O8	319.05	193.01	320.053	[M-H]-	27200-12-0	C02906	4475.99	22379.9	103535	60376.1	40730.6	44073.7	ko00941,ko01110
719	Quercetin-3-O-arabinoglucoside	Flavonoids	Flavonols	C26H28O16	595.13	300.03	596.138	[M-H]-	23284-18-6	-	12102.2	187793	34595	77352.9	69139.5	70671	-
720	2-O-Caffeoylglucaric Acid	Phenolic acids	Phenolic acids	C15H16O11	371.06	209.03	372.069	[M-H]-	-	C03062	51586.6	1.00855e+07	104528	2.99875e+06	2.80732e+06	1.53297e+06	-
721	Leucocyanidin; 3,4,5,7,3',4'-Hexahydroxyflavan	Flavonoids	Flavanols	C15H14O7	305.07	125.02	306.074	[M-H]-	27015-21-0	C05906	43420	8684.01	1.22315e+06	522370	515328	453278	ko00941,ko01100,ko01110
722	Isopsoralenoside*	Phenolic acids	Phenolic acids	C17H18O9	365.09	159.05	366.095	[M-H]-	905954-18-9	-	31070.1	104902	6214.02	41192.5	44067.1	31351.2	-
723	Tricetin 7-O-glucuronide*	Flavonoids	Flavones	C21H18O13	477.06	301.03	478.075	[M-H]-	-	-	13065.4	245587	131961	178970	157670	65327.2	-
724	Tricetin 3'-glucuronide*	Flavonoids	Flavones	C21H18O13	477.07	301.04	478.075	[M-H]-	-	-	13065.4	245587	131961	178970	157670	65327.2	-
725	O-p-Coumaroylgalactaric acid	Phenolic acids	Phenolic acids	C15H16O10	355.07	209.03	356.074	[M-H]-	-	-	426127	1.44052e+07	85225.4	3.60508e+06	3.85553e+06	3.6583e+06	-
726	2-Caffeoyl-L-tartaric acid (Caftaric acid)	Phenolic acids	Phenolic acids	C13H12O9	311.04	179.04	312.048	[M-H]-	67879-58-7	-	9382.58	49604.5	59124.3	54045.2	61522	46912.9	-
727	5-O-p-Coumaroylshikimic acid O-glucoside	Phenolic acids	Phenolic acids	C22H26O12	481.14	319.2	482.142	[M-H]-	-	-	20574.9	37643.3	148692	74140.1	46836.4	59991.7	-
728	Didymin (Isosakuranetin-7-O-rutinoside)*	Flavonoids	Flavanones	C28H34O14	593.19	285.08	594.195	[M-H]-	14259-47-3	-	9266.73	101620	9266.73	46333.7	49857.1	56853.7	-
729	Poncirin (Isosakuranetin-7-O-neohesperidoside)*	Flavonoids	Flavanones	C28H34O14	593.188	285.078	594.195	[M-H]-	14941-08-3	C09830	9266.73	101620	9266.73	46333.7	49857.1	56853.7	-
730	Castanoside A[Kaempferol-3-O-(6''-p-coumaroyl)mannoside]	Flavonoids	Flavonols	C30H26O13	593.129	285.041	594.137	[M-H]-	-	-	3678.28	39861.8	3678.28	21372.1	18391.4	20388	-
731	Kaempferol-3-O-(2''-p-Coumaroyl)galactoside*	Flavonoids	Flavonols	C30H26O13	593.13	285.041	594.137	[M-H]-	-	-	9266.73	101620	9266.73	46333.7	49857.1	56853.7	-
732	Kaempferol-3-O-(6''-p-Coumaroyl)glucoside (Tiliroside)*	Flavonoids	Flavonols	C30H26O13	593.13	285.04	594.137	[M-H]-	20316-62-5	C17140	9266.73	101620	9266.73	46333.7	49857.1	56853.7	-
733	galloyl acetyl glucoside	Phenolic acids	Phenolic acids	C15H18O11	373.076	169.015	374.085	[M-H]-	-	-	7052.91	120403	7052.91	35914	35264.6	48345.8	-
734	Protocatechuic acid 1-O-(Glucosylvanilloyl)	Phenolic acids	Phenolic acids	C21H22O12	465.1	303.05	466.111	[M-H]-	-	-	90947.4	1.34226e+06	90947.4	454737	492573	738907	-
735	Aesculitannin A	Tannins	Tannin	C45H36O18	863.19	575.12	864.19	[M-H]-	-	-	12177.9	327676	60889.3	203584	207809	122854	-
736	Taxifolin-3-O-rhamnoside (Astilbin)	Flavonoids	Flavanonols	C21H22O11	449.11	303.08	450.116	[M-H]-	29838-67-3	C17449	11071.4	107393	55357.2	89254	83230.1	128274	-
737	Secoisolariciresinol-9'-O-xyloside	Lignans and Coumarins	Lignans	C25H34O10	493.21	361.16	494.215	[M-H]-	-	-	43290.6	529103	231331	239736	242200	216453	-
738	Vnilloylcaffeoyltartaric acid	Phenolic acids	Phenolic acids	C21H18O12	461.07	167.04	462.08	[M-H]-	-	-	23744.3	675111	13537.4	108249	141898	162491	-
739	Fukinolic acid	Tannins	Tannin	C20H18O11	433.077	179.035	434.085	[M-H]-	50982-40-6	-	16551.3	324576	16551.3	82756.4	139363	120677	-
740	Quercetin-3-O-(6''-O-acetyl)glucoside	Flavonoids	Flavonols	C23H22O13	505.098	300.025	506.106	[M-H]-	-	-	10171.4	193541	10171.4	50856.8	86438.5	112772	-
741	Kaempferol-3-O-galactoside (Trifolin)*	Flavonoids	Flavonols	C21H20O11	447.09	285.04	448.101	[M-H]-	23627-87-4	C12626	39958.6	456006	39958.6	266898	245429	199793	ko00944,ko01110
742	m-Digallic acid methyl ester	Tannins	Tannin	C15H12O9	335.04	183.031	336.048	[M-H]-	-	-	3746.73	3746.73	42800.2	27339.1	21440.8	18733.6	-
743	Erythro-Guaiacylglycerol-β-O-4'-dehydrodisinapyl Ether	Lignans and Coumarins	Lignans	C31H36O11	583.22	535.2	584.226	[M-H]-	613684-55-2	-	19304.3	293700	96521.6	149769	142383	137378	-
744	3-O-Methylellagic acid 4-sulfate*	Tannins	Tannin	C15H8O11S	394.97	315.02	395.979	[M-H]-	-	-	8316.3	77344.7	8316.3	41581.5	52482.8	50797.1	-
745	3-O-Methylellagic acid 4'-sulfate*	Tannins	Tannin	C15H8O11S	394.97	315.02	395.979	[M-H]-	-	-	8316.3	77344.7	8316.3	41581.5	52482.8	50797.1	-
746	Herbacetin	Flavonoids	Flavonols	C15H10O7	301.04	211.04	302.043	[M-H]-	527-95-7	C02806	7415.47	72680.8	7415.47	37077.3	56483.3	38527	-
747	Catechin-(7,8-bc)-4β-(3,4-dihydroxyphenyl)-dihydro-2-(3H)-one	Flavonoids	Flavanols	C24H20O9	451.1	341.06	452.111	[M-H]-	-	-	5066.21	112101	5066.21	25331	37635.2	32256.7	-
748	Procyanidin A2	Tannins	Proanthocyanidins	C30H24O12	575.12	285.04	576.127	[M-H]-	41743-41-3	C10237	19659.6	379527	19659.6	127730	98298.1	204276	-
749	1-O-Feruloyl-3-O-caffeoylglycerol	Phenolic acids	Phenolic acids	C22H22O9	429.12	193.05	430.126	[M-H]-	-	-	19332.3	352051	19332.3	107535	108790	96661.3	-
750	Acetyl Phellatin	Flavonoids	Flavonols	C28H32O13	575.175	371.114	576.184	[M-H]-	-	-	2166.76	23587.6	2166.76	10833.8	11795.5	12089.2	-
751	Benzoylformic acid	Phenolic acids	Phenolic acids	C8H6O3	149.02	77.04	150.032	[M-H]-	611-73-4	C02137	12065.7	80421.7	12065.7	71544.6	60328.4	93695.2	ko00360,ko01100
752	kaempferol-3-caffeoyldiglucoside	Flavonoids	Flavonols	C36H36O19	771.18	609.14	772.185	[M-H]-	-	-	3108.32	672671	15541.6	169686	161699	197968	-
753	Spinosin	Flavonoids	Flavones	C28H32O15	607.166	427.103	608.174	[M-H]-	72063-39-9	C17834	8573.67	211721	8573.67	70367.5	42868.4	58477.2	-
754	3,3'-Dimethylellagic acid 4'-sulfate	Tannins	Tannin	C16H10O11S	408.987	329.032	409.994	[M-H]-	-	-	206039	206039	4.21435e+06	1.10862e+06	1.31291e+06	1.03019e+06	-
755	4-Hydroxycoumarin di-glucoside	Lignans and Coumarins	Coumarins	C21H26O13	485.13	323.2	486.137	[M-H]-	-	-	18826.7	442060	18826.7	126348	94133.3	120353	-
756	(2S,3R,4R)-3a-[(Beta-D-Glucopyranosyl)Oxy]Lyoniresinol*	Lignans and Coumarins	Lignans	C28H38O13	581.22	419.14	582.231	[M-H]-	-	-	12788.7	269445	12788.7	122665	95732.1	63943.7	-
757	(+)-Lyoniresinol 9'-O-glucoside*	Lignans and Coumarins	Lignans	C28H38O13	581.22	419.17	582.231	[M-H]-	87585-32-8	-	12788.7	269445	12788.7	122665	95732.1	63943.7	-
758	Brevifolin carboxylic acid	Phenolic acids	Phenolic acids	C13H8O8	291.01	247.02	292.022	[M-H]-	18490-95-4	-	14050	73922.2	223796	70250	93854.2	167723	-
759	3,4-dihydroxy-β-phenylethoxy-O-α-L-rhamnopyranosyl(1→3)-6-O-caffeoyl(cis)-β-D-glucopyranoside	Phenolic acids	Phenolic acids	C29H36O15	623.2	161.03	624.205	[M-H]-	-	-	2178.28	30661	2178.28	14969.2	16964.9	10891.4	-
760	4''-O-(8-Guaiacylglycerol)buddlenol A	Lignans and Coumarins	Lignans	C41H46O15	777.28	367.12	778.284	[M-H]-	-	-	5429.92	89656.6	5429.92	30416.9	27149.6	29034.1	-
761	Dihydroresveratrol	Others	Stilbene	C14H14O3	229.09	123.05	230.094	[M-H]-	58436-28-5	C10255	10723.2	10723.2	123794	62811.6	53616.1	59645.3	-
762	Prunetin (5,4'-Dihydroxy-7-methoxyisoflavone)*	Flavonoids	Isoflavones	C16H12O5	283.06	268.04	284.068	[M-H]-	552-59-0	C10521	4353.87	45269.1	4353.87	26255.6	23157	21769.4	ko00943
763	Methoxy-erythro-Guaiacyl glycerol β-threo-syringyl glycerol ether	Lignans and Coumarins	Lignans	C22H30O11	469.17	195.07	470.179	[M-H]-	-	-	9595.72	76827.5	1919.14	20302.3	19459.2	22698.9	-
764	3'-O-Methylellagic acid 4-O-beta-D-glucoside	Tannins	Tannin	C21H18O13	477.07	315.01	478.075	[M-H]-	-	-	14197	116281	122721	70984.9	99468.9	107519	-
765	Erythro-Guaiacylglycerol-β-threo-syringylglycerol Ether	Lignans and Coumarins	Lignans	C21H28O10	439.16	195.07	440.168	[M-H]-	1313434-74-0	-	2292.49	65112.3	12862.5	16652.8	11462.5	27842.6	-
766	Mandelic acid	Phenolic acids	Phenolic acids	C8H8O3	151.04	107.05	152.047	[M-H]-	90-64-2	C01984	9258.35	46291.7	190023	138879	128347	99382.1	-
767	Proanthocyanidins	Tannins	Proanthocyanidins	C30H26O13	593.13	125.03	594.137	[M-H]-	20347-71-1	-	14450.9	14450.9	130443	73900.1	80457.2	72254.5	-
768	Syringetin; 3,5,7,4'-Tetrahydroxy-3',5'-dimethoxyflavone	Flavonoids	Flavonols	C17H14O8	345.062	330.038	346.069	[M-H]-	4423-37-4	C11620	3078.45	3078.45	77498	21546.5	32580.8	15392.2	ko00944,ko01110
769	3-O-Methylellagic acid 4'-rhamnoside	Tannins	Tannin	C21H18O12	461.07	315.02	462.08	[M-H]-	-	-	10702.5	10702.5	101925	53512.3	57423.5	64317.3	-
770	Cinnamoyltartaric acid	Phenolic acids	Phenolic acids	C13H12O7	279.05	147.04	280.058	[M-H]-	-	-	32842.2	32842.2	516591	164211	204044	187826	-
771	Trans-hinokiresinol	Lignans and Coumarins	Lignans	C17H16O2	251.12	164.081	252.115	[M-H]-	17676-24-3	-	1744.54	17928	18369.1	14925.9	8722.72	10335.5	-
772	Cannabiscitrin	Flavonoids	Flavonols	C21H20O13	479.08	317.03	480.09	[M-H]-	520-14-9	-	14116.7	14116.7	86565.8	70583.5	116703	131734	-
773	1,3,6-trihydroxy-2,5,7-trimethoxyxanthen-9-one	Flavonoids	Other Flavonoids	C16H14O8	333.061	165.02	334.069	[M-H]-	-	-	26907.4	40398.9	2.4792e+06	570862	653979	382121	-
774	Tricin-7-O-rutinoside*	Flavonoids	Flavones	C29H34O16	637.177	329.069	638.185	[M-H]-	-	-	4688.8	4688.8	26083.6	27437.2	29162.2	23444	-
775	1,3,6,8-Tetrahydroxy-2-methoxyxanthone	Flavonoids	Other Flavonoids	C14H10O7	289.037	274.01	290.043	[M-H]-	189046-38-6	-	8198.88	157912	8198.88	47353.1	50379.9	40994.4	-
776	Plumbagic acid	Phenolic acids	Phenolic acids	C11H12O5	223.06	179.08	224.069	[M-H]-	-	-	3120.63	3120.63	19651.2	15603.1	22327.7	28535.1	-
777	3,3',4-Trimethylellagic acid 4'-sulfate	Tannins	Tannin	C17H12O11S	423.002	343.046	424.01	[M-H]-	-	-	2512.11	19892.8	32226.8	12560.6	17275.8	14821.6	-
778	Tricetin (5,7,3',4',5'-Pentahydroxyflavone)	Flavonoids	Flavones	C15H10O7	301.04	151	302.043	[M-H]-	520-31-0	C10192	16668	16668	157366	95540.6	122257	83340.1	ko00941
779	Hypolaetin*	Flavonoids	Flavones	C15H10O7	301.04	149.02	302.043	[M-H]-	27696-41-9	C10078	12326.3	12326.3	186957	61631.4	77916.4	71777.9	-
780	2,3-Bis(3,4-dihydroxybenzyl)butyrolactone	Lignans and Coumarins	Lignans	C18H18O6	329.102	207.063	330.11	[M-H]-	148022-00-8	-	8949.12	50452.5	12701.9	28878.5	18193.9	10110	-
781	2'-Hydroxyl yukovanol	Flavonoids	Flavanonols	C20H18O7	369.1	191.07	370.105	[M-H]-	-	-	16769.4	199112	16769.4	90884.5	96102.1	83846.9	-
782	Demethyl-Matairesinol	Lignans and Coumarins	Lignans	C19H20O6	343.118	207.065	344.126	[M-H]-	-	-	11076.8	11076.8	85408.2	76495.6	102815	55384.1	-
783	4-Hydroxycoumarin	Lignans and Coumarins	Coumarins	C9H6O3	161.02	117.03	162.032	[M-H]-	1076-38-6	C20414	3433.76	31776.7	75013.2	39896.2	19898.5	17168.8	-
784	Acacetin*	Flavonoids	Flavones	C16H12O5	283.061	268.042	284.068	[M-H]-	480-44-4	C01470	1746.32	45230.1	8731.6	21578.7	17662.7	16386.7	ko00944
785	Tetrahydroxyflavan-(4α-8-epicatechin)	Flavonoids	Flavanols	C30H24O12	575.12	449.09	576.127	[M-H]-	-	-	17029.1	226442	199338	199633	160083	85145.5	-
786	Phloretin-4'-O-(6''-Salicyloyl)glucoside	Flavonoids	Chalcones	C28H28O12	555.151	273.077	556.158	[M-H]-	-	-	4683.64	4683.64	75390.9	23418.2	32757.3	24031.3	-
787	3,3',4-O-Trimethylellagic acid	Tannins	Tannin	C17H12O8	343.045	313	344.053	[M-H]-	1617-49-8	C10836	1811.03	9055.15	101584	48849	51431.9	45754.9	-
788	Quercetin-3-O-Sulfonate	Flavonoids	Flavonols	C15H10O10S	380.992	301.036	382	[M-H]-	60889-05-6	C00616	7591.51	7591.51	253628	69094.8	51279.6	37957.5	ko00944
789	6-O-Dihydrocaffeoylglucose	Phenolic acids	Phenolic acids	C15H20O9	343.102	163.04	344.111	[M-H]-	-	-	111361	2690.37	13451.9	27350.7	39035.8	23111	-
790	3-O-p-Coumaroylshikimic acid	Phenolic acids	Phenolic acids	C16H16O7	319.08	145.03	320.09	[M-H]-	-	-	15013.9	15013.9	167342	108263	94366.8	75069.6	-
791	5-Hydroxy-7-methoxyflavone; Tectochrysin	Flavonoids	Flavones	C16H12O4	267.066	109.028	268.074	[M-H]-	520-28-5	C11621	2967.84	21088.3	22514.5	14839.2	15623.4	15506.9	-
792	Kaempferide (3,5,7-Trihydroxy-4'-methoxyflavone)*	Flavonoids	Flavonols	C16H12O6	299.057	284.038	300.063	[M-H]-	491-54-3	C10098	2881.57	2881.57	59038	14407.9	24683.3	26899.1	ko00944
793	Chrysoeriol; 5,7,4'-Trihydroxy-3'-Methoxyflavone*	Flavonoids	Flavones	C16H12O6	299.055	284.032	300.063	[M-H]-	491-71-4	C04293	2881.57	2881.57	59038	14407.9	24683.3	26899.1	ko00944
794	4-O-Glucosyl-4-hydroxybenzoic acid	Phenolic acids	Phenolic acids	C13H16O8	299.08	137.02	300.084	[M-H]-	-	-	20189.3	389249	4037.86	172773	171255	125927	-
795	Rhamnosyl-gentisic acid-5-O-β-D-glucoside	Phenolic acids	Phenolic acids	C19H26O13	461.13	153.02	462.137	[M-H]-	-	-	8309.83	172833	8309.83	61684.7	55017.5	41549.2	-
796	Patuletin (Quercetagetin-6-methyl ether)	Flavonoids	Flavonols	C16H12O8	331.045	316.024	332.053	[M-H]-	519-96-0	C10118	7340.8	7340.8	120474	51622.8	48467.4	36704	-
797	Pallidol	Others	Stilbene	C28H22O6	453.13	347.09	454.142	[M-H]-	105037-88-5	-	8330.16	8330.16	179285	74990.1	66644.4	41650.8	-
798	Salicin 6'-Sulfate	Phenolic acids	Phenolic acids	C13H18O10S	365.05	96.96	366.062	[M-H]-	-	-	15928.4	303169	15928.4	79642.2	108160	103123	-
799	6,7-Dimethoxy-4-chromanone	Flavonoids	Other Flavonoids	C11H12O4	207.066	192.043	208.074	[M-H]-	-	-	1276.19	81685	6380.96	50716.5	50518	34349	-
800	2'-HydroxyIsoxanthohumol	Flavonoids	Flavanones	C21H22O6	369.134	207.103	370.142	[M-H]-	-	-	11612.5	168498	11612.5	73280.2	80880.5	58062.5	-
801	3,4-Methylenedioxyellagic Acid	Tannins	Tannin	C16H8O8	327.014	311.991	328.022	[M-H]-	-	-	4742.1	63970.8	4742.1	29219.5	24157.5	23710.5	-
802	9-hydroxysesamin	Lignans and Coumarins	Lignans	C20H18O7	369.08	207.05	370.105	[M-H]-	-	-	12749	35182.6	2355.29	30885.9	21152.2	11776.5	-
803	5,6,7,5'-tetramethoxy-3',4'-methylenedioxyflavonoid	Flavonoids	Flavones	C20H18O8	385.08	85.03	386.1	[M-H]-	-	-	3.10598e+06	6.27074e+07	3.10598e+06	1.74072e+07	1.55299e+07	1.72986e+07	-
804	8-Hydroxy-α-conidendrin	Lignans and Coumarins	Lignans	C20H20O7	371.114	327.03	372.121	[M-H]-	-	-	6600.36	44571.3	6600.36	36097.2	46253.9	33001.8	-
805	Luteolin-6-C-glucoside (Isoorientin)	Flavonoids	Flavones	C21H20O11	447.09	357.06	448.101	[M-H]-	4261-42-1	C01821	3066.54	15332.7	79146.7	30652.8	62294.8	49643.9	-
806	3-O-Acetylpinobanksin	Flavonoids	Flavanonols	C17H14O6	313.07	253.05	314.079	[M-H]-	52117-69-8	C16418	2266.71	18661	16471.3	12381.6	13002.9	11333.6	ko00941
807	Medioresinol-4'-O-(6'''-acetyl)glucoside	Lignans and Coumarins	Lignans	C29H36O13	591.21	387.14	592.216	[M-H]-	-	-	3819.55	3819.55	67016.4	26603.9	19097.7	33068	-
808	Garbanzol	Flavonoids	Flavanonols	C15H12O5	271.06	243.07	272.068	[M-H]-	1226-22-8	C09751	17175.1	17175.1	154123	85875.3	101397	105452	ko00941
809	2-O-Feruloylglucaric Acid	Phenolic acids	Phenolic acids	C16H18O11	385.08	209.03	386.085	[M-H]-	-	-	226562	11158.1	55790.3	1.06346e+06	1.14377e+06	1.34054e+06	-
810	Isochlorogenic acid C*	Phenolic acids	Phenolic acids	C25H24O12	515.12	353.088	516.127	[M-H]-	57378-72-0	-	2987.87	34347.9	67545.8	14939.3	28293.8	16453.1	-
811	Tricin-7-O-neohesperidoside*	Flavonoids	Flavones	C29H34O16	637.177	329.069	638.185	[M-H]-	53766-40-8	-	2705.47	13527.4	56830.8	27437.2	29162.2	23444	-
812	1,3-O-Dicaffeoylquinic Acid (Cynarin)	Phenolic acids	Phenolic acids	C25H24O12	515.12	191.03	516.127	[M-H]-	30964-13-7	C10445	4376.27	84180.5	21881.3	46388.4	50683.1	45959.1	-
813	Corilagin	Tannins	Tannin	C27H22O18	633.07	301	634.081	[M-H]-	23094-69-1	C10219	3086.94	24969.6	3086.94	15434.7	30402.8	35239.6	-
814	Myricetin-3-O-arabinoside*	Flavonoids	Flavonols	C20H18O12	449.07	316	450.08	[M-H]-	132679-85-7	-	8175.91	8175.91	375969	52114.6	40879.5	86574	-
815	4-[3-(hydroxymethyl)-7-methoxy-5-(prop-2-en-1-yl)-2,3-dihydro-1-benzofuran-2-yl]-2-methoxyphenol	Lignans and Coumarins	Lignans	C20H22O5	341.138	326.115	342.147	[M-H]-	-	-	2106.6	16153.9	10533	15802	12858.7	18029.4	-
816	Olivil-4'-O-glucoside	Lignans and Coumarins	Lignans	C26H34O12	537.198	375.152	538.205	[M-H]-	76880-93-8	-	9990.85	9990.85	173941	52784.2	49954.3	67665	-
817	Mangiferin*	Flavonoids	Other Flavonoids	C19H18O11	421.08	301.05	422.085	[M-H]-	4773-96-0	C10077	6114.86	77590.4	6114.86	59017.3	33780.2	30574.3	-
818	2-Hydroxybenzaldehyde (Salicylaldehyde)	Phenolic acids	Phenolic acids	C7H6O2	121.03	77.04	122.037	[M-H]-	90-02-8	C06202	12899.8	161058	148211	94626.9	64499.2	93488.9	ko01100
819	5'-Methoxymatairesinoside*	Lignans and Coumarins	Lignans	C27H34O12	549.2	387.15	550.205	[M-H]-	1691201-82-7	-	10154.2	211352	50770.8	76966.7	85188.2	117792	-
820	Esculin (6,7-Dihydroxycoumarin-6-O-glucoside)*	Lignans and Coumarins	Coumarins	C15H16O9	339.07	177.02	340.079	[M-H]-	531-75-9	C09264	8034.25	833059	23877.7	263664	178511	244122	-
821	Chrysoeriol-6-C-glucoside (Isoscoparin)	Flavonoids	Flavones	C22H22O11	461.108	313.075	462.116	[M-H]-	20013-23-4	C05990	76210.1	2717.84	2717.84	29605.7	24631.3	13589.2	-
822	Sinapoylglucuronic acid	Phenolic acids	Phenolic acids	C17H20O11	399.09	205.04	400.101	[M-H]-	-	-	15407.6	15407.6	77038.1	149775	171211	152672	-
823	Kaempferol-3-O-(6'''-Caffeoyl)glucosyl-(1→2)-Galactoside	Flavonoids	Flavonols	C36H36O19	771.177	609.124	772.185	[M-H]-	-	-	66673	892154	66673	333365	373894	355667	-
824	4-Aminosalicylic acid	Phenolic acids	Phenolic acids	C7H7NO3	152.034	108.046	153.043	[M-H]-	65-49-6	C02518	3492.37	74093.3	43611.5	29643.2	29085.7	17461.8	-
825	Guaiacylglycerol-β-Guaiacyl Ether glucoside	Lignans and Coumarins	Lignans	C23H30O11	481.17	271.1	482.179	[M-H]-	-	-	2690.71	85499.2	2690.71	13453.5	25665.6	32780.5	-
826	Chrysoeriol-7-O-glucoside	Flavonoids	Flavones	C22H22O11	461.11	299.06	462.116	[M-H]-	19993-32-9	-	34603.2	1.80688e+06	34603.2	395875	259400	173016	-
827	1-O-p-Coumaroylquinic acid	Phenolic acids	Phenolic acids	C16H18O8	337.09	163.04	338.1	[M-H]-	-	-	14666.5	80040.6	2933.29	41020.4	29797.6	45409.1	-
828	Gentisic acid-[6''-(3-hydroxy-3-methylglutaryl)]-glucoside	Phenolic acids	Phenolic acids	C19H24O13	459.112	153.019	460.122	[M-H]-	-	-	8188.42	8188.42	74873	40942.1	56722.1	77756	-
829	davidioside C	Phenolic acids	Phenolic acids	C15H16O9	339.07	177.02	340.079	[M-H]-	-	-	6284.81	834788	31424.1	240034	318972	266305	-
830	Daphnin*	Lignans and Coumarins	Coumarins	C15H16O9	339.069	177.018	340.079	[M-H]-	486-55-5	C01421	42922.6	789933	42922.6	273315	214613	265861	-
831	Cichoriin*	Lignans and Coumarins	Coumarins	C15H16O9	339.07	177.02	340.079	[M-H]-	531-58-8	C09206	10277.9	811986	28274.6	256289	241967	266577	-
832	Myricetin-3-O-xyloside*	Flavonoids	Flavonols	C20H18O12	449.07	316.02	450.08	[M-H]-	-	-	10508.4	10508.4	441191	75563.9	52541.9	59536.4	-
833	Vnilloylmalic acid	Phenolic acids	Phenolic acids	C12H12O8	283.05	167.04	284.053	[M-H]-	-	-	7024.18	149047	7024.18	40646.4	35120.9	35696.6	-
834	2-O-(4-carboxylic acid phenethyl)-6-O-caffeoyl glucoside	Phenolic acids	Phenolic acids	C23H24O11	475.12	161.02	476.132	[M-H]-	-	-	17188.7	299988	17188.7	152709	101567	85943.3	-
835	Epicatechin-4'-O-β-D-glucopyranoside*	Flavonoids	Flavanols	C21H24O11	451.13	289.07	452.132	[M-H]-	-	-	90996.1	18199.2	244136	200044	164394	194382	-
836	Isochlorogenic acid B*	Phenolic acids	Phenolic acids	C25H24O12	515.12	353.09	516.127	[M-H]-	14534-61-3	C10468	3757.43	21593.9	40002	28635.3	18787.2	19619.9	-
837	1-O-(3,4-Dihydroxy-5-methoxy-benzoyl)-glucoside	Phenolic acids	Phenolic acids	C14H18O10	345.08	139.04	346.09	[M-H]-	-	-	14257.8	29685.4	111214	70649.9	92589.6	73815.1	-
838	Lariciresinol 9'-p-coumarate	Lignans and Coumarins	Coumarins	C29H30O8	505.19	343.14	506.194	[M-H]-	-	-	12328.9	12328.9	198135	77634.2	61644.5	119006	-
839	Carthamone*	Flavonoids	Chalcones	C21H20O11	447.093	285.041	448.101	[M-H]-	86579-00-2	C08598	16198.1	167778	16198.1	80990.5	81374.7	98118	-
840	Isoetin (5,7,2',4',5'-Pentahydroxyflavone)*	Flavonoids	Flavones	C15H10O7	301.039	149.026	302.043	[M-H]-	1621-84-7	C10079	10949.5	10949.5	184930	54747.5	77178.6	89405.7	-
841	Dihydrotricetin	Flavonoids	Flavanones	C15H12O7	303.052	151.03	304.058	[M-H]-	-	-	33256.1	33256.1	1.43076e+06	389383	355090	166280	-
842	Psoralenoside*	Phenolic acids	Phenolic acids	C17H18O9	365.09	159.05	366.095	[M-H]-	905954-17-8	-	21599.5	125971	4319.89	46103.9	42889.3	23976.3	-
843	Neochlorogenic acid (5-O-Caffeoylquinic acid)*	Phenolic acids	Phenolic acids	C16H18O9	353.09	191.06	354.095	[M-H]-	906-33-2	C17147	68780	1.28441e+06	68780	375691	343900	366027	-
844	Arecatannin B1	Tannins	Tannin	C45H38O18	865.198	577.135	866.206	[M-H]-	79763-28-3	C17892	21459.2	114215	180563	113513	233453	107296	-
845	Quercetin-3-O-(6''-O-acetyl)galactoside	Flavonoids	Flavonols	C23H22O13	505.1	300.03	506.106	[M-H]-	-	-	32402.9	687495	32402.9	162014	180780	279190	-
846	Syringic acid 4-O-rhamnoside	Phenolic acids	Phenolic acids	C15H20O9	343.104	197.047	344.111	[M-H]-	-	-	1144.73	36641.4	1144.73	5723.63	12746.3	15634.5	-
847	Salicin	Phenolic acids	Phenolic acids	C13H18O7	285.1	123.05	286.105	[M-H]-	138-52-3	C01451	2206	42475.9	2206	11030	14291.5	16710.5	ko00010
848	2α,3α-Epoxy-5,7,3',4'-tetrahydroxyflavan-(4β→8)-catechin	Tannins	Proanthocyanidins	C30H24O12	575.12	449.09	576.127	[M-H]-	-	-	23666.5	362503	23666.5	118332	125309	215689	-
849	Dehydrodiconiferylalcohol-9'-O-glucoside	Lignans and Coumarins	Lignans	C26H32O11	519.188	357.13	520.194	[M-H]-	-	-	5263.66	27745.1	5263.66	39476.6	26318.3	27795.7	-
850	Sinapoylcaffeoyltartaric acid	Phenolic acids	Phenolic acids	C24H22O13	517.1	223.06	518.106	[M-H]-	-	-	4145.9	69867.9	4145.9	23896	25779.4	20729.5	-
851	Quercetin-3-O-(6''-O-malonyl)glucoside	Flavonoids	Flavonols	C24H22O15	549.09	300.03	550.096	[M-H]-	96862-01-0	C12638	2389.47	92570.8	2389.47	27510.8	32698.5	11947.3	ko00944
852	Cinnamtannin B2	Tannins	Tannin	C60H50O24	1153.26	575.11	1154.27	[M-H]-	88038-12-4	C17629	9975.92	53669	58398	102633	49879.6	50649.8	-
853	Coniferyl ferulate	Phenolic acids	Phenolic acids	C20H20O6	355.119	193.05	356.126	[M-H]-	63644-62-2	C17855	2636.57	2636.57	41480.6	17974.8	13182.8	14330.9	-
854	3-O-p-Coumaroyl Methylglucaric Acid	Phenolic acids	Phenolic acids	C16H18O10	369.08	223.05	370.089	[M-H]-	-	-	88279	88279	585425	523554	598685	441395	-
855	Magnoloside B	Phenolic acids	Phenolic acids	C35H46O20	785.25	785.25	786.258	[M-H]-	-	C17679	24921.4	24921.4	213073	137669	167240	124607	-
856	Catechin 4'-O-beta-D-glucopyranoside*	Flavonoids	Flavanols	C21H24O11	451.12	289.07	452.132	[M-H]-	-	-	12753.3	2550.65	194238	76521	112530	89541.5	-
857	4-Hydroxyphenylacetic acid*	Phenolic acids	Phenolic acids	C8H8O3	151.04	107.05	152.047	[M-H]-	156-38-7	C00642	3989.82	3989.82	98015.6	19949.1	23808.9	20313.7	ko00350,ko00360,ko01100
858	3-hydroxyphenylacetic acid*	Phenolic acids	Phenolic acids	C8H8O3	151.04	107.05	152.047	[M-H]-	621-37-4	C05593	3989.82	3989.82	98015.6	19949.1	23808.9	20313.7	ko00350,ko00360,ko01100
859	catechin-3-O-α-L-rhamnopyranoside	Flavonoids	Flavanols	C21H24O10	435.129	137.024	436.137	[M-H]-	103630-03-1	-	6254.97	39547	63425.7	31274.9	43682.9	51697.2	-
860	Theaflagallin	Tannins	Tannin	C20H16O9	399.072	233.048	400.079	[M-H]-	102208-15-1	-	3017.31	3017.31	52878.7	29601.6	26625.4	15086.5	-
861	Isomangiferin*	Flavonoids	Other Flavonoids	C19H18O11	421.077	301.041	422.085	[M-H]-	24699-16-9	C16979	7077.37	66654.4	46638.3	45947.2	35386.9	38201.5	-
862	2-hydroxymethyl benzoic acid	Phenolic acids	Phenolic acids	C8H8O3	151.04	77.04	152.047	[M-H]-	612-20-4	C10804	1827.15	1827.15	25991.8	19206.7	19360.8	9135.74	-
863	Kaempferide-3-O-glucoside	Flavonoids	Flavonols	C22H22O11	461.108	299.057	462.116	[M-H]-	-	-	3260.21	16301	24021.7	20989.7	29768.8	20259.4	-
864	6-O-Glucosyl-caffeoylbenzoic acid	Phenolic acids	Phenolic acids	C22H22O10	445.11	323.08	446.121	[M-H]-	-	-	6829.35	6829.35	99226	34146.8	35157.9	42517.4	-
865	Epigallocatechin 3,5-Digallate	Flavonoids	Flavanols	C29H22O15	609.088	457.079	610.096	[M-H]-	37484-73-4	-	3267.3	38823.3	3267.3	31172.6	25674	16336.5	-
866	2-β-D-Glucopyranosyloxy-5-hydroxy-phenylacetic acid	Phenolic acids	Phenolic acids	C14H18O9	329.09	123.05	330.095	[M-H]-	-	-	118575	23715.1	364329	720514	886661	750949	-
867	Nortrachelogenin-4-O-glucoside	Lignans and Coumarins	Lignans	C26H32O12	535.18	373.13	536.189	[M-H]-	33464-78-7	-	30789.6	30789.6	241656	153948	168196	154387	-
868	4-O-Feruloylquinic acid	Phenolic acids	Phenolic acids	C17H20O9	367.1	193.05	368.111	[M-H]-	2613-86-7	-	5226.74	180041	5226.74	27801.8	26133.7	51131.6	-
869	6-O-Feruloyl-β-D-glucose	Phenolic acids	Phenolic acids	C16H20O9	355.1	193.05	356.111	[M-H]-	137887-25-3	-	9993.94	153675	104043	137408	103027	49969.7	-
870	Gemin D	Tannins	Tannin	C27H22O18	633.08	301	634.081	[M-H]-	84744-46-7	-	2409.54	31822.1	2409.54	30568.3	12047.7	25838.2	-
871	Strictinin*	Tannins	Tannin	C27H22O18	633.073	300.99	634.081	[M-H]-	517-46-4	-	2409.54	31822.1	2409.54	30568.3	12047.7	25838.2	-
872	Sanguiin H4*	Tannins	Tannin	C27H22O18	633.077	301.007	634.081	[M-H]-	84316-77-8	-	3226.73	31822.1	3226.73	30568.3	16133.6	25838.2	-
873	Phyllanemblinin B*	Tannins	Tannin	C27H22O18	633.073	301	634.081	[M-H]-	-	-	3226.73	31822.1	3226.73	30568.3	16133.6	25838.2	-
874	Vitexin-2''-O-glucoside	Flavonoids	Flavones	C27H30O15	593.151	413.091	594.159	[M-H]-	61360-94-9	C04024	2847.08	61401.7	14918.9	19463.8	14235.4	17559.2	ko00944
875	Secoisolariciresinol diglucoside	Lignans and Coumarins	Lignans	C32H46O16	685.27	523.22	686.279	[M-H]-	158932-33-3	-	2455.18	2455.18	21572.2	34926.2	29839	12275.9	-
876	5-O-p-Coumaroylgalactaric acid	Phenolic acids	Phenolic acids	C15H16O10	355.07	209.03	356.074	[M-H]-	-	-	139414	4.99184e+06	453394	1.19633e+06	1.1405e+06	1.05941e+06	-

## Sheet: Table S2
Supplementary Table S2. Complete DSC thermal parameters of encapsulating agents, free durian extracts, empty capsules, and microencapsulated extracts.
Conditions: Heating rate 20 °C/min, temperature range −4 to 200 °C, N₂ atmosphere (50 mL/min). Equipment: DSC 3+ /700 (Mettler Toledo). Sample holder: Aluminum Standard 40 µL.
Sample	Integral (mJ)	Normalized (Jg⁻¹)	Onset (°C)	Peak (°C)	Endset (°C)	Sample Type
Polydextrose	-28.71	-3.3	63.14	67.77	73.1	Wall material
Gum Arabic	-866.4	-97.35	103.8	117.51	171.18	Wall material
Empty Capsules	-152.83	-21.83	71.13	104.61	140.94	Control
Durian Seed Extract (Dse)	-457.94	-54.52	113.18	118.07	123.17	Free extract
Durian Seed Capsules (Dse)	-357.88	-43.62	71.36	115.85	146.54	Encapsulated
Durian Pulp Extract (Dpu)	13.37	1.78	109.52	121.55	149.66	Free extract
Durian Pulp Capsules (Dpu)	-256.38	-36.63	66.73	105.99	138.16	Encapsulated
Durian Peel Extract (Dpe)	-301.77	-49.47	129.78	135.81	155.23	Free extract
Durian Peel Capsules (Dpe)	-189.92	-26.38	66.44	104.74	137.37	Encapsulated

## Sheet: Table S3
Supplementary Table S3. Comparative thermal changes (ΔT, ΔH) between free durian extracts and their microencapsulated counterparts.
Component	Extract Peak (°C)	Capsule Peak (°C)	ΔTpeak (°C)	Extract ΔH (Jg⁻¹)	Capsule ΔH (Jg⁻¹)	ΔΔH (Jg⁻¹)	ΔH Change (%)
Seed (Dse)	118.07	115.85	-2.22	-54.52	-43.62	10.9	-20
Pulp (Dpu)	121.55	105.99	-15.56	1.78	-36.63	-38.41	1957.9
Peel (Dpe)	135.81	104.74	-31.07	-49.47	-26.38	23.09	-46.7
All three durian components showed a reduction in peak temperature upon encapsulation. Peel showed the largest ΔTpeak (−31.07 °C), followed by pulp (−15.56 °C) and seed (−2.22 °C). The enthalpy changes confirm that encapsulation disrupts crystalline structures, producing a more amorphous and thermally stable state within the gum Arabic–polydextrose matrix. The seed extract, with the smallest ΔTpe…

## Sheet: Table S4
Supplementary Table S4. Onset temperature comparison between free extracts, capsules, and empty capsules.
Component	Extract Onset (°C)	Capsule Onset (°C)	Empty Caps. Onset (°C)	ΔOnset (°C)
Seed (Dse)	113.18	71.36	71.13	-41.82
Pulp (Dpu)	109.52	66.73	71.13	-42.79
Peel (Dpe)	129.78	66.44	71.13	-63.34
